# Supplementary material for: Chromosome-Level Assembly of the Atlantic Silverside Genome Reveals Extreme Levels of Sequence Diversity and Structural Genetic Variation
Source: Genome Biol Evol. 2021 May 8;13(6):evab098. doi: 10.1093/gbe/evab098 (PMC8214408; doi:10.1093/gbe/evab098)
Supplement: evab098_Supplementary_Data [file evab098_supplementary_data.zip]

Archive with 2 entries (2 files):
- ms_meme_genomenote_suppmat_revised.docx
- ms_meme_genome_SVs_suppmat_submitted.xlsx
