# Supplementary material for: Chromosome-Level Assembly of the Atlantic Silverside Genome Reveals Extreme Levels of Sequence Diversity and Structural Genetic Variation
Source: Genome Biol Evol. 2021 May 8;13(6):evab098. doi: 10.1093/gbe/evab098 (PMC8214408; doi:10.1093/gbe/evab098)
Supplement: evab098_Supplementary_Data [file evab098_supplementary_data.zip › ms_meme_genome_SVs_suppmat_submitted.xlsx]

## Sheet: Sheet1
original_scaffold1	start	original_scaffold2	end	id	size	vac	vaf	pass	singleton	missingrate	svtype	ct	precise	ci	inslen	homlen	ce	refgq	altgq	gqsum	rdratio	medianrc	refratio	altratio	maxaltratio	PEsupport	SRsupport	supportsum			Correspondence between Atlantic silverside scaffolds (original_scaffold in SVs calls tabs) and final chromosome naming based on medaka chromosomes
1	3404	1	5727	INV00000004	2324	1	0.5	1	shotgun2dovetail_1-27	0	INV	3to3	0	717	0	0	0	0	109	109	0	0	0	0.235294	0.235294	4	0	17			medaka	silverside
1	3779	1	5463	INV00000005	1685	1	0.5	1	shotgun2dovetail_1-27	0	INV	5to5	0	553	0	0	0	0	10000	10000	0	0	0	0.28125	0.28125	9	0	32			3	1
1	5456	1	156423	DUP00000006	150968	1	0.5	1	shotgun2dovetail_1-27	0	DUP	5to3	0	437	0	0	0	0	10000	10000	0	0	0	0.238095	0.238095	10	0	42			9	2
1	8804	1	9227	DUP00000009	424	1	0.5	1	shotgun2dovetail_1-27	0	DUP	5to3	0	516	0	0	0	0	10000	10000	0	0	0	0.352941	0.352941	12	0	34			6	3
1	10433	1	12886	DEL00000010	2454	2	1	1	shotgun2dovetail_1-27	0	DEL	3to5	1	4	0	4	1.77574	0	34	34	0	0	0	1	1	44	13	13			5	4
1	10894	1	13162	DUP00000011	2269	1	0.5	1	shotgun2dovetail_1-27	0	DUP	5to3	0	158	0	0	0	0	97	97	0	0	0	0.705882	0.705882	12	0	17			10	5
1	17886	1	18005	INV00000016	120	1	0.5	1	shotgun2dovetail_1-27	0	INV	3to3	0	702	0	0	0	0	10000	10000	0	0	0	0.24	0.24	6	0	25			13	6
1	17944	1	18192	INV00000017	249	1	0.5	1	shotgun2dovetail_1-27	0	INV	5to5	0	567	0	0	0	0	10000	10000	0	0	0	0.628571	0.628571	22	0	35			16	7
1	18918	1	20167	DUP00000018	1250	1	0.5	1	shotgun2dovetail_1-27	0	DUP	5to3	0	540	0	0	0	0	10000	10000	0	0	0	0.171429	0.171429	6	0	35			15	8
1	18955	1	20613	DEL00000019	1659	1	0.5	1	shotgun2dovetail_1-27	0	DEL	3to5	0	712	0	0	0	0	10000	10000	0	0	0	0.217391	0.217391	5	0	23			7	9
1	20865	1	23106	DUP00000021	2242	1	0.5	1	shotgun2dovetail_1-27	0	DUP	5to3	0	240	0	0	0	0	10000	10000	0	0	0	0.636364	0.636364	35	0	55			4	10
1	25965	1	31607	DEL00000022	5643	1	0.5	1	shotgun2dovetail_1-27	0	DEL	3to5	0	50	0	0	0	0	10000	10000	0	0	0	0.653846	0.653846	34	0	52			21	11
1	26388	1	32698	DUP00000023	6311	1	0.5	1	shotgun2dovetail_1-27	0	DUP	5to3	0	51	0	0	0	0	10000	10000	0	0	0	0.566667	0.566667	17	0	30			22	12
1	27409	1	27783	DEL00000024	375	2	1	1	shotgun2dovetail_1-27	0	DEL	3to5	1	7	0	6	1.98059	0	10000	10000	0	0	0	1	1	0	55	55			12	13
1	32861	1	47753	INV00000025	14893	2	1	1	shotgun2dovetail_1-27	0	INV	5to5	0	344	0	0	0	0	97	97	0	0	0	1	1	33	0	33			14	14
1	36592	1	97853	INV00000028	61262	1	0.5	1	shotgun2dovetail_1-27	0	INV	3to3	0	322	0	0	0	0	10000	10000	0	0	0	0.461538	0.461538	12	0	26			11	15
1	36720	1	97738	INV00000029	61019	1	0.5	1	shotgun2dovetail_1-27	0	INV	5to5	0	505	0	0	0	0	75	75	0	0	0	0.25	0.25	4	0	16			20	16
1	37828	1	97164	INV00000030	59337	1	0.5	1	shotgun2dovetail_1-27	0	INV	3to3	0	546	0	0	0	0	89	89	0	0	0	0.153846	0.153846	4	0	26			17	17
1	38147	1	97384	INV00000031	59238	1	0.5	1	shotgun2dovetail_1-27	0	INV	5to5	0	614	0	0	0	0	154	154	0	0	0	0.444444	0.444444	8	0	18			8	18
1	40053	1	42579	DUP00000033	2527	1	0.5	1	shotgun2dovetail_1-27	0	DUP	5to3	0	50	0	0	0	0	10000	10000	0	0	0	0.380952	0.380952	8	0	21			19	19
1	40744	1	43329	DEL00000034	2586	1	0.5	1	shotgun2dovetail_1-27	0	DEL	3to5	0	268	0	0	0	0	10000	10000	0	0	0	0.214286	0.214286	12	0	56			23	20
1	43259	1	43877	DUP00000039	619	1	0.5	1	shotgun2dovetail_1-27	0	DUP	5to3	0	312	0	0	0	0	127	127	0	0	0	0.141304	0.141304	13	0	92			18	23
1	46617	1	59125	DEL00000041	12509	1	0.5	1	shotgun2dovetail_1-27	0	DEL	3to5	0	155	0	0	0	0	10000	10000	0	0	0	0.311111	0.311111	14	0	45			2	24
1	46893	1	59326	DUP00000042	12434	1	0.5	1	shotgun2dovetail_1-27	0	DUP	5to3	0	210	0	0	0	0	10000	10000	0	0	0	0.318182	0.318182	14	0	44			24a	21
1	48734	1	48735	INS00000043	69	2	1	1	shotgun2dovetail_1-27	0	INS	NtoN	1	8	69	7	1.97126	0	10000	10000	0	0	0	1	1	0	103	103			24b	27
1	49362	1	49531	DUP00000044	170	0	0	1	NA	0	DUP	5to3	0	791	0	0	0	42	0	42	0	86626	0.115942	0	0	0	0	69			1a	22
1	53328	1	54183	DUP00000051	856	1	0.5	1	shotgun2dovetail_1-27	0	DUP	5to3	0	643	0	0	0	0	10000	10000	0	0	0	0.217391	0.217391	10	0	46			1b	25
1	59462	1	4520489	INV00000057	4461028	1	0.5	1	shotgun2dovetail_1-27	0	INV	3to3	0	509	0	0	0	0	42	42	0	0	0	0.091954	0.091954	8	0	87			1c	26
1	60770	1	4385292	INV00000059	4324523	0	0	1	NA	0	INV	5to5	0	761	0	0	0	10000	0	10000	0	1210000	0.0290809	0	0	0	0	3645
1	61974	1	2093580	INV00000060	2031607	0	0	1	NA	0	INV	5to5	0	701	0	0	0	10000	0	10000	0	496913	0.00483092	0	0	0	0	621
1	64406	1	69478	INV00000061	5073	1	0.5	1	shotgun2dovetail_1-27	0	INV	5to5	0	488	0	0	0	0	10000	10000	0	0	0	0.633663	0.633663	64	0	101
1	64946	1	456532	INV00000062	391587	1	0.5	1	shotgun2dovetail_1-27	0	INV	3to3	0	931	0	0	0	0	10000	10000	0	0	0	0.192982	0.192982	11	0	57
1	65003	1	345431	INV00000063	280429	1	0.5	1	shotgun2dovetail_1-27	0	INV	3to3	0	487	0	0	0	0	10000	10000	0	0	0	0.326923	0.326923	17	0	52
1	65010	1	68219	DEL00000064	3210	1	0.5	1	shotgun2dovetail_1-27	0	DEL	3to5	0	50	0	0	0	0	10000	10000	0	0	0	0.68254	0.68254	86	0	126
1	66966	1	2876766	DUP00000066	2809801	1	0.5	1	shotgun2dovetail_1-27	0	DUP	5to3	0	370	0	0	0	0	10000	10000	0	0	0	0.494382	0.494382	44	0	89
1	68160	1	69478	INV00000073	1319	2	1	1	shotgun2dovetail_1-27	0	INV	5to5	0	459	0	0	0	0	10000	10000	0	0	0	0.984615	0.984615	64	0	65
1	68375	1	431650	DEL00000078	363276	1	0.5	1	shotgun2dovetail_1-27	0	DEL	3to5	0	782	0	0	0	0	10000	10000	0	0	0	0.763158	0.763158	87	0	114
1	68543	1	345431	INV00000082	276889	1	0.5	1	shotgun2dovetail_1-27	0	INV	3to3	0	752	0	0	0	0	10000	10000	0	0	0	0.283333	0.283333	17	0	60
1	68571	1	345295	INV00000083	276725	1	0.5	1	shotgun2dovetail_1-27	0	INV	5to5	0	518	0	0	0	0	79	79	0	0	0	0.134615	0.134615	7	0	52
1	74739	1	374003	DUP00000097	299265	2	1	1	shotgun2dovetail_1-27	0	DUP	5to3	0	360	0	0	0	0	33	33	0	0	0	1	1	11	0	11
1	76719	1	79449	DEL00000104	2731	1	0.5	1	shotgun2dovetail_1-27	0	DEL	3to5	0	552	0	0	0	0	10000	10000	0	0	0	0.619048	0.619048	13	0	21
1	78052	1	80305	DEL00000108	2254	1	0.5	1	shotgun2dovetail_1-27	0	DEL	3to5	1	15	0	15	1.74727	0	10000	10000	0	0	0	0.387097	0.387097	0	24	62
1	78636	1	81396	DEL00000109	2761	1	0.5	1	shotgun2dovetail_1-27	0	DEL	3to5	0	109	0	0	0	0	10000	10000	0	0	0	0.5	0.5	17	0	34
1	89773	1	149351	DEL00000113	59579	1	0.5	1	shotgun2dovetail_1-27	0	DEL	3to5	0	299	0	0	0	0	10000	10000	0	0	0	0.25641	0.25641	10	0	39
1	91774	1	92247	DUP00000124	474	1	0.5	1	shotgun2dovetail_1-27	0	DUP	5to3	0	485	0	0	0	0	10000	10000	0	0	0	0.3625	0.3625	29	0	80
1	93350	1	93351	INS00000125	67	2	1	1	shotgun2dovetail_1-27	0	INS	NtoN	1	4	67	3	1.93939	0	10000	10000	0	0	0	1	1	0	104	104
1	94150	1	94250	DEL00000126	101	2	1	1	shotgun2dovetail_1-27	0	DEL	3to5	1	1	0	0	1.8521	0	78	78	0	0	0	1	1	0	26	26
1	95228	1	96283	DEL00000129	1056	1	0.5	1	shotgun2dovetail_1-27	0	DEL	3to5	0	50	0	0	0	0	52	52	0	0	0	0.861111	0.861111	31	0	36
1	97388	1	26147993	DEL00000130	26050606	1	0.5	1	shotgun2dovetail_1-27	0	DEL	3to5	0	695	0	0	0	0	99	99	0	0	0	0.4	0.4	10	0	25
1	98045	1	104502	INV00000137	6458	2	1	1	shotgun2dovetail_1-27	0	INV	5to5	0	375	0	0	0	0	10000	10000	0	0	0	1	1	93	0	93
1	99495	1	104492	INV00000138	4998	2	1	1	shotgun2dovetail_1-27	0	INV	3to3	0	206	0	0	0	0	62	62	0	0	0	1	1	21	0	21
1	101798	1	101892	DEL00000139	95	2	1	1	shotgun2dovetail_1-27	0	DEL	3to5	1	6	0	5	1.93927	0	48	48	0	0	0	1	1	0	16	16
1	105296	1	2143230	DUP00000148	2037935	1	0.5	1	shotgun2dovetail_1-27	0	DUP	5to3	0	573	0	0	0	0	10000	10000	0	0	0	0.25	0.25	9	0	36
1	105568	1	107723	INV00000150	2156	1	0.5	1	shotgun2dovetail_1-27	0	INV	3to3	0	50	0	0	0	0	10000	10000	0	0	0	0.645833	0.645833	31	0	48
1	105643	1	107028	INV00000152	1386	1	0.5	1	shotgun2dovetail_1-27	0	INV	5to5	0	172	0	0	0	0	10000	10000	0	0	0	0.352941	0.352941	12	0	34
1	106266	1	343184	INV00000154	236919	1	0.5	1	shotgun2dovetail_1-27	0	INV	3to3	0	798	0	0	0	0	10000	10000	0	0	0	0.4	0.4	22	0	55
1	106445	1	163365	INV00000155	56921	2	1	1	shotgun2dovetail_1-27	0	INV	5to5	0	328	0	0	0	0	39	39	0	0	0	1	1	13	0	13
1	107887	1	110410	INV00000161	2524	2	1	1	shotgun2dovetail_1-27	0	INV	5to5	0	409	0	0	0	0	144	144	0	0	0	1	1	48	0	48
1	109074	1	111492	INV00000163	2419	2	1	1	shotgun2dovetail_1-27	0	INV	5to5	0	79	0	0	0	0	100	100	0	0	0	0.979167	0.979167	47	0	48
1	113204	1	114320	INV00000168	1117	1	0.5	1	shotgun2dovetail_1-27	0	INV	3to3	1	4	0	3	1.90016	0	10000	10000	0	0	0	0.294872	0.294872	6	23	78
1	113433	1	114320	INV00000169	888	1	0.5	1	shotgun2dovetail_1-27	0	INV	3to3	1	5	0	4	1.99191	0	10000	10000	0	0	0	0.612903	0.612903	0	19	31
1	117378	1	117441	DEL00000171	64	2	1	1	shotgun2dovetail_1-27	0	DEL	3to5	1	5	0	4	1.91894	0	63	63	0	0	0	1	1	0	21	21
1	119288	1	128185	DUP00000173	8898	2	1	1	shotgun2dovetail_1-27	0	DUP	5to3	0	440	0	0	0	0	10000	10000	0	0	0	1	1	65	0	65
1	121031	1	147465	DUP00000176	26435	1	0.5	1	shotgun2dovetail_1-27	0	DUP	5to3	0	256	0	0	0	0	10000	10000	0	0	0	0.298851	0.298851	26	0	87
1	121777	1	121885	DEL00000182	109	1	0.5	1	shotgun2dovetail_1-27	0	DEL	3to5	1	2	0	2	1.99973	0	10000	10000	0	0	0	0.585714	0.585714	0	41	70
1	123582	1	128284	INV00000188	4703	2	1	1	shotgun2dovetail_1-27	0	INV	5to5	0	281	0	0	0	0	10000	10000	0	0	0	1	1	72	0	72
1	124885	1	124948	DEL00000189	64	1	0.5	1	shotgun2dovetail_1-27	0	DEL	3to5	1	1	0	0	1.95308	0	10000	10000	0	0	0	0.487179	0.487179	0	19	39
1	130958	1	341362	DEL00000190	210405	1	0.5	1	shotgun2dovetail_1-27	0	DEL	3to5	0	655	0	0	0	0	150	150	0	0	0	0.764706	0.764706	13	0	17
1	131078	1	131206	DUP00000191	129	1	0.5	1	shotgun2dovetail_1-27	0	DUP	5to3	1	6	0	7	1.82925	0	10000	10000	0	0	0	0.339394	0.339394	8	224	660
1	131231	1	3717469	DEL00000193	3586239	0	0	1	NA	0	DEL	3to5	0	581	0	0	0	10000	0	10000	0	919689	0.0280374	0	0	0	0	107
1	132236	1	140943	INV00000196	8708	1	0.5	1	shotgun2dovetail_1-27	0	INV	3to3	0	480	0	0	0	0	10000	10000	0	0	0	0.227273	0.227273	10	0	44
1	132733	1	140184	INV00000197	7452	1	0.5	1	shotgun2dovetail_1-27	0	INV	5to5	0	239	0	0	0	0	10000	10000	0	0	0	0.48	0.48	12	0	25
1	133838	1	133911	DEL00000199	74	1	0.5	1	shotgun2dovetail_1-27	0	DEL	3to5	1	5	0	5	1.77733	0	10000	10000	0	0	0	0.574074	0.574074	0	31	54
1	137509	1	143955	DUP00000201	6447	1	0.5	1	shotgun2dovetail_1-27	0	DUP	5to3	0	207	0	0	0	0	10000	10000	0	0	0	0.487179	0.487179	19	0	39
1	138174	1	144065	DEL00000202	5892	1	0.5	1	shotgun2dovetail_1-27	0	DEL	3to5	0	50	0	0	0	0	10000	10000	0	0	0	0.692308	0.692308	45	0	65
1	139065	1	145404	DUP00000203	6340	1	0.5	1	shotgun2dovetail_1-27	0	DUP	5to3	0	50	0	0	0	0	10000	10000	0	0	0	0.357143	0.357143	10	0	28
1	139878	1	145269	DEL00000204	5392	1	0.5	1	shotgun2dovetail_1-27	0	DEL	3to5	0	50	0	0	0	0	10000	10000	0	0	0	0.434783	0.434783	10	0	23
1	140920	1	147322	INV00000206	6403	1	0.5	1	shotgun2dovetail_1-27	0	INV	5to5	0	91	0	0	0	0	81	81	0	0	0	0.204545	0.204545	9	0	44
1	141276	1	150462	INV00000209	9187	1	0.5	1	shotgun2dovetail_1-27	0	INV	5to5	0	65	0	0	0	0	10000	10000	0	0	0	0.483871	0.483871	15	0	31
1	142369	1	150187	INV00000212	7819	1	0.5	1	shotgun2dovetail_1-27	0	INV	3to3	0	50	0	0	0	0	10000	10000	0	0	0	0.428571	0.428571	21	0	49
1	156419	1	6286295	DUP00000224	6129877	1	0.5	1	shotgun2dovetail_1-27	0	DUP	5to3	1	3	0	2	1.97539	0	20	20	0	0	0	0.2	0.2	0	10	50
1	162236	1	162392	DUP00000230	157	0	0	1	NA	0	DUP	5to3	0	791	0	0	0	73	0	73	0	33691	0.0454545	0	0	0	0	66
1	163360	1	254653	DUP00000235	91294	1	0.5	1	shotgun2dovetail_1-27	0	DUP	5to3	0	401	0	0	0	0	10000	10000	0	0	0	0.575758	0.575758	19	0	33
1	163360	1	253093	INV00000233	89734	1	0.5	1	shotgun2dovetail_1-27	0	INV	5to5	0	458	0	0	0	0	10000	10000	0	0	0	0.45	0.45	18	0	40
1	164895	1	165744	DUP00000237	850	1	0.5	1	shotgun2dovetail_1-27	0	DUP	5to3	0	180	0	0	0	0	10000	10000	0	0	0	0.5625	0.5625	36	0	64
1	168878	1	168939	DEL00000238	62	2	1	1	shotgun2dovetail_1-27	0	DEL	3to5	1	3	0	3	1.96371	0	157	157	0	0	0	0.984615	0.984615	0	64	65
1	169377	1	172456	INV00000239	3080	1	0.5	1	shotgun2dovetail_1-27	0	INV	3to3	0	384	0	0	0	0	10000	10000	0	0	0	0.144578	0.144578	12	0	83
1	169407	1	172190	INV00000240	2784	1	0.5	1	shotgun2dovetail_1-27	0	INV	5to5	0	125	0	0	0	0	10000	10000	0	0	0	0.126761	0.126761	9	0	71
1	177711	1	177950	DUP00000245	240	0	0	1	NA	0	DUP	5to3	0	708	0	0	0	60	0	60	0	44400	0.0588235	0	0	0	0	51
1	177763	1	669121	DUP00000247	491359	0	0	1	NA	0	DUP	5to3	0	590	0	0	0	111	0	111	0	103940	0.0483871	0	0	0	0	62
1	177917	1	25851913	DEL00000249	25673997	0	0	1	NA	0	DEL	3to5	0	554	0	0	0	26	0	26	0	7180000	0.157895	0	0	0	0	38
1	178586	1	203246	INV00000253	24661	0	0	1	NA	0	INV	5to5	0	775	0	0	0	82	0	82	0	5163	0.102564	0	0	0	0	78
1	179213	1	185349	INV00000257	6137	1	0.5	1	shotgun2dovetail_1-27	0	INV	5to5	0	615	0	0	0	0	10000	10000	0	0	0	0.383333	0.383333	23	0	60
1	186449	1	186450	INS00000264	66	1	0.5	1	shotgun2dovetail_1-27	0	INS	NtoN	1	3	66	3	1.82572	0	10000	10000	0	0	0	0.678161	0.678161	0	59	87
1	195041	1	211863	DEL00000267	16823	2	1	1	shotgun2dovetail_1-27	0	DEL	3to5	0	510	0	0	0	0	30	30	0	0	0	1	1	10	0	10
1	201401	1	212857	DUP00000269	11457	0	0	1	NA	0	DUP	5to3	0	590	0	0	0	36	0	36	0	3963	0.105263	0	0	0	0	38
1	202714	1	202877	DEL00000272	164	1	0.5	1	shotgun2dovetail_1-27	0	DEL	3to5	1	2	0	1	1.82289	0	94	94	0	0	0	0.268657	0.268657	0	18	67
1	202734	1	377380	DUP00000273	174647	1	0.5	1	shotgun2dovetail_1-27	0	DUP	5to3	0	465	0	0	0	0	10000	10000	0	0	0	0.553191	0.553191	26	0	47
1	205803	1	2114473	DEL00000277	1908671	1	0.5	1	shotgun2dovetail_1-27	0	DEL	3to5	0	734	0	0	0	0	10000	10000	0	0	0	0.216667	0.216667	13	0	60
1	208197	1	304721	DUP00000281	96525	1	0.5	1	shotgun2dovetail_1-27	0	DUP	5to3	0	486	0	0	0	0	78	78	0	0	0	0.275862	0.275862	8	0	29
1	211232	1	212415	INV00000282	1184	1	0.5	1	shotgun2dovetail_1-27	0	INV	3to3	0	231	0	0	0	0	10000	10000	0	0	0	0.34375	0.34375	11	0	32
1	213237	1	217133	INV00000284	3897	1	0.5	1	shotgun2dovetail_1-27	0	INV	5to5	0	378	0	0	0	0	95	95	0	0	0	0.714286	0.714286	10	0	14
1	213912	1	215063	INV00000285	1152	1	0.5	1	shotgun2dovetail_1-27	0	INV	3to3	0	697	0	0	0	0	10000	10000	0	0	0	0.186047	0.186047	8	0	43
1	214171	1	214823	INV00000286	653	1	0.5	1	shotgun2dovetail_1-27	0	INV	5to5	0	497	0	0	0	0	10000	10000	0	0	0	0.410256	0.410256	16	0	39
1	215825	1	217241	DEL00000287	1417	1	0.5	1	shotgun2dovetail_1-27	0	DEL	3to5	0	663	0	0	0	0	91	91	0	0	0	0.454545	0.454545	5	0	11
1	215925	1	234765	INV00000288	18841	1	0.5	1	shotgun2dovetail_1-27	0	INV	5to5	0	502	0	0	0	0	10000	10000	0	0	0	0.3	0.3	9	0	30
1	216840	1	234277	INV00000289	17438	1	0.5	1	shotgun2dovetail_1-27	0	INV	3to3	0	177	0	0	0	0	10000	10000	0	0	0	0.194444	0.194444	7	0	36
1	228456	1	253208	DUP00000296	24753	1	0.5	1	shotgun2dovetail_1-27	0	DUP	5to3	0	692	0	0	0	0	10000	10000	0	0	0	0.659091	0.659091	29	0	44
1	228567	1	253164	DEL00000297	24598	1	0.5	1	shotgun2dovetail_1-27	0	DEL	3to5	0	50	0	0	0	0	56	56	0	0	0	0.24	0.24	6	0	25
1	228567	1	256203	DEL00000298	27637	1	0.5	1	shotgun2dovetail_1-27	0	DEL	3to5	0	530	0	0	0	0	60	60	0	0	0	0.857143	0.857143	24	0	28
1	229928	1	230737	DEL00000301	810	1	0.5	1	shotgun2dovetail_1-27	0	DEL	3to5	0	50	0	0	0	0	10000	10000	0	0	0	0.333333	0.333333	10	0	30
1	236259	1	1928942	INV00000306	1692684	1	0.5	1	shotgun2dovetail_1-27	0	INV	3to3	0	168	0	0	0	0	10000	10000	0	0	0	0.280702	0.280702	16	0	57
1	236841	1	251629	DUP00000314	14789	2	1	1	shotgun2dovetail_1-27	0	DUP	5to3	0	59	0	0	0	0	10000	10000	0	0	0	1	1	85	0	85
1	238845	1	239186	INV00000317	342	1	0.5	1	shotgun2dovetail_1-27	0	INV	3to3	0	778	0	0	0	0	26	26	0	0	0	0.056338	0.056338	4	0	71
1	251729	1	377426	DUP00000321	125698	2	1	1	shotgun2dovetail_1-27	0	DUP	5to3	0	687	0	0	0	0	10000	10000	0	0	0	1	1	109	0	109
1	251988	1	255916	INV00000323	3929	1	0.5	1	shotgun2dovetail_1-27	0	INV	3to3	0	344	0	0	0	0	40	40	0	0	0	0.857143	0.857143	18	0	21
1	253090	1	254170	INV00000324	1081	1	0.5	1	shotgun2dovetail_1-27	0	INV	5to5	0	220	0	0	0	0	10000	10000	0	0	0	0.352941	0.352941	18	0	51
1	253345	1	254345	INV00000325	1001	0	0	1	NA	0	INV	3to3	0	701	0	0	0	16	0	16	0	106	0.111111	0	0	0	0	36
1	253392	1	259084	INV00000326	5693	1	0.5	1	shotgun2dovetail_1-27	0	INV	5to5	0	761	0	0	0	0	10000	10000	0	0	0	0.333333	0.333333	11	0	33
1	253861	1	286032	DEL00000330	32172	2	1	1	shotgun2dovetail_1-27	0	DEL	3to5	0	83	0	0	0	0	119	119	0	0	0	1	1	43	0	43
1	254044	1	286032	INV00000331	31989	2	1	1	shotgun2dovetail_1-27	0	INV	5to5	0	166	0	0	0	0	40	40	0	0	0	0.944444	0.944444	51	0	54
1	255940	1	377426	INV00000335	121487	2	1	1	shotgun2dovetail_1-27	0	INV	3to3	0	639	0	0	0	0	84	84	0	0	0	1	1	29	0	29
1	257447	1	257851	INV00000336	405	1	0.5	1	shotgun2dovetail_1-27	0	INV	5to5	0	685	0	0	0	0	10000	10000	0	0	0	0.6875	0.6875	22	0	32
1	261937	1	2333220	INV00000338	2071284	1	0.5	1	shotgun2dovetail_1-27	0	INV	5to5	0	759	0	0	0	0	87	87	0	0	0	0.214286	0.214286	6	0	28
1	264430	1	265755	INV00000340	1326	1	0.5	1	shotgun2dovetail_1-27	0	INV	5to5	0	58	0	0	0	0	10000	10000	0	0	0	0.541667	0.541667	26	0	48
1	264522	1	265566	INV00000341	1045	1	0.5	1	shotgun2dovetail_1-27	0	INV	3to3	0	432	0	0	0	0	10000	10000	0	0	0	0.463415	0.463415	19	0	41
1	273449	1	276564	INV00000344	3116	2	1	1	shotgun2dovetail_1-27	0	INV	3to3	0	256	0	0	0	0	76	76	0	0	0	1	1	26	0	26
1	273449	1	276661	DEL00000345	3213	2	1	1	shotgun2dovetail_1-27	0	DEL	3to5	0	50	0	0	0	0	137	137	0	0	0	1	1	46	0	46
1	273740	1	279557	INV00000346	5818	1	0.5	1	shotgun2dovetail_1-27	0	INV	5to5	0	551	0	0	0	0	10000	10000	0	0	0	0.659091	0.659091	29	0	44
1	275724	1	277890	INV00000347	2167	1	0.5	1	shotgun2dovetail_1-27	0	INV	3to3	0	50	0	0	0	0	10000	10000	0	0	0	0.238095	0.238095	10	0	42
1	276130	1	276947	INV00000348	818	1	0.5	1	shotgun2dovetail_1-27	0	INV	5to5	0	229	0	0	0	0	10000	10000	0	0	0	0.486486	0.486486	18	0	37
1	277862	1	3619846	INV00000349	3341985	1	0.5	1	shotgun2dovetail_1-27	0	INV	3to3	1	1	0	0	1.82171	0	10000	10000	0	0	0	0.641026	0.641026	0	25	39
1	281384	1	282313	INV00000351	930	0	0	1	NA	0	INV	3to3	0	713	0	0	0	69	0	69	0	165	0.0566038	0	0	0	0	53
1	285174	1	456178	INV00000357	171005	1	0.5	1	shotgun2dovetail_1-27	0	INV	3to3	0	813	0	0	0	0	10000	10000	0	0	0	0.220588	0.220588	15	0	68
1	285899	1	686564	INV00000360	400666	1	0.5	1	shotgun2dovetail_1-27	0	INV	3to3	0	649	0	0	0	0	73	73	0	0	0	0.230769	0.230769	3	0	13
1	293871	1	294051	DEL00000369	181	1	0.5	1	shotgun2dovetail_1-27	0	DEL	3to5	1	3	0	2	1.92185	0	10000	10000	0	0	0	0.492958	0.492958	0	35	71
1	296022	1	300607	DUP00000374	4586	1	0.5	1	shotgun2dovetail_1-27	0	DUP	5to3	0	179	0	0	0	0	10000	10000	0	0	0	0.678571	0.678571	57	0	84
1	296208	1	302155	DEL00000375	5948	1	0.5	1	shotgun2dovetail_1-27	0	DEL	3to5	0	841	0	0	0	0	39	39	0	0	0	0.0909091	0.0909091	3	0	33
1	299369	1	299553	DEL00000376	185	2	1	1	shotgun2dovetail_1-27	0	DEL	3to5	1	11	0	10	1.685	0	51	51	0	0	0	1	1	0	17	17
1	300857	1	302868	DUP00000377	2012	1	0.5	1	shotgun2dovetail_1-27	0	DUP	5to3	0	84	0	0	0	0	10000	10000	0	0	0	0.740741	0.740741	60	0	81
1	301079	1	377405	INV00000378	76327	1	0.5	1	shotgun2dovetail_1-27	0	INV	3to3	0	580	0	0	0	0	10000	10000	0	0	0	0.393939	0.393939	13	0	33
1	301759	1	303019	DEL00000379	1261	1	0.5	1	shotgun2dovetail_1-27	0	DEL	3to5	0	50	0	0	0	0	10000	10000	0	0	0	0.357143	0.357143	15	0	42
1	302900	1	466018	INV00000380	163119	1	0.5	1	shotgun2dovetail_1-27	0	INV	5to5	0	723	0	0	0	0	27	27	0	0	0	0.0789474	0.0789474	3	0	38
1	302984	1	973198	DUP00000382	670215	1	0.5	1	shotgun2dovetail_1-27	0	DUP	5to3	0	833	0	0	0	0	10000	10000	0	0	0	0.422222	0.422222	19	0	45
1	306696	1	341355	DUP00000387	34660	1	0.5	1	shotgun2dovetail_1-27	0	DUP	5to3	0	457	0	0	0	0	10000	10000	0	0	0	0.538462	0.538462	14	0	26
1	306856	1	341790	DEL00000389	34935	1	0.5	1	shotgun2dovetail_1-27	0	DEL	3to5	0	651	0	0	0	0	35	35	0	0	0	0.3	0.3	3	0	10
1	307177	1	310343	DUP00000391	3167	1	0.5	1	shotgun2dovetail_1-27	0	DUP	5to3	0	329	0	0	0	0	10000	10000	0	0	0	0.261905	0.261905	11	0	42
1	315394	1	320867	INV00000396	5474	1	0.5	1	shotgun2dovetail_1-27	0	INV	5to5	0	518	0	0	0	0	10000	10000	0	0	0	0.277778	0.277778	10	0	36
1	316469	1	317134	DEL00000397	666	2	1	1	shotgun2dovetail_1-27	0	DEL	3to5	0	50	0	0	0	0	70	70	0	0	0	1	1	24	0	24
1	320351	1	321792	DEL00000400	1442	2	1	1	shotgun2dovetail_1-27	0	DEL	3to5	0	72	0	0	0	0	10000	10000	0	0	0	1	1	94	0	94
1	323800	1	327530	DUP00000401	3731	1	0.5	1	shotgun2dovetail_1-27	0	DUP	5to3	0	374	0	0	0	0	10000	10000	0	0	0	0.590909	0.590909	26	0	44
1	324083	1	327673	DEL00000402	3591	1	0.5	1	shotgun2dovetail_1-27	0	DEL	3to5	0	431	0	0	0	0	10000	10000	0	0	0	0.705882	0.705882	48	0	68
1	324103	1	325363	DEL00000403	1261	1	0.5	1	shotgun2dovetail_1-27	0	DEL	3to5	0	51	0	0	0	0	10000	10000	0	0	0	0.454545	0.454545	15	0	33
1	325082	1	327961	DUP00000404	2880	1	0.5	1	shotgun2dovetail_1-27	0	DUP	5to3	0	50	0	0	0	0	10000	10000	0	0	0	0.711111	0.711111	64	0	90
1	333564	1	344250	INV00000407	10687	1	0.5	1	shotgun2dovetail_1-27	0	INV	3to3	0	626	0	0	0	0	10000	10000	0	0	0	0.268293	0.268293	11	0	41
1	335910	1	344526	INV00000409	8617	1	0.5	1	shotgun2dovetail_1-27	0	INV	5to5	0	509	0	0	0	0	10000	10000	0	0	0	0.314286	0.314286	11	0	35
1	336951	1	343605	INV00000410	6655	1	0.5	1	shotgun2dovetail_1-27	0	INV	5to5	0	831	0	0	0	0	89	89	0	0	0	0.219512	0.219512	9	0	41
1	337217	1	343768	INV00000411	6552	1	0.5	1	shotgun2dovetail_1-27	0	INV	3to3	0	50	0	0	0	0	10000	10000	0	0	0	0.72973	0.72973	27	0	37
1	341702	1	456482	DEL00000417	114781	1	0.5	1	shotgun2dovetail_1-27	0	DEL	3to5	0	93	0	0	0	0	131	131	0	0	0	0.5	0.5	9	0	18
1	341872	1	456833	DUP00000418	114962	1	0.5	1	shotgun2dovetail_1-27	0	DUP	5to3	0	550	0	0	0	0	10000	10000	0	0	0	0.75	0.75	30	0	40
1	349139	1	377253	DUP00000429	28115	1	0.5	1	shotgun2dovetail_1-27	0	DUP	5to3	0	717	0	0	0	0	148	148	0	0	0	0.516129	0.516129	16	0	31
1	349443	1	25717817	DUP00000430	25368375	1	0.5	1	shotgun2dovetail_1-27	0	DUP	5to3	0	668	0	0	0	0	142	142	0	0	0	0.272727	0.272727	9	0	33
1	363625	1	23463645	INV00000441	23100021	1	0.5	1	shotgun2dovetail_1-27	0	INV	3to3	1	6	0	6	1.99194	0	10000	10000	0	0	0	0.702703	0.702703	0	26	37
1	368411	1	368548	DUP00000445	138	2	1	1	shotgun2dovetail_1-27	0	DUP	5to3	1	4	0	6	1.70286	0	68	68	0	0	0	1	1	1	23	23
1	368512	1	368637	DEL00000446	126	1	0.5	1	shotgun2dovetail_1-27	0	DEL	3to5	1	5	0	8	1.88386	0	10000	10000	0	0	0	0.109929	0.109929	0	31	282
1	372241	1	372528	INV00000449	288	2	1	1	shotgun2dovetail_1-27	0	INV	3to3	0	350	0	0	0	0	138	138	0	0	0	1	1	46	0	46
1	375472	1	375768	DEL00000450	297	1	0.5	1	shotgun2dovetail_1-27	0	DEL	3to5	1	2	0	1	1.97689	0	10000	10000	0	0	0	0.644444	0.644444	0	29	45
1	379308	1	1106324	INV00000457	727017	0	0	1	NA	0	INV	3to3	0	773	0	0	0	27	0	27	0	155480	0.159091	0	0	0	0	44
1	379590	1	394626	DEL00000458	15037	1	0.5	1	shotgun2dovetail_1-27	0	DEL	3to5	0	50	0	0	0	0	10000	10000	0	0	0	0.294118	0.294118	10	0	34
1	380210	1	395529	DUP00000460	15320	1	0.5	1	shotgun2dovetail_1-27	0	DUP	5to3	0	225	0	0	0	0	10000	10000	0	0	0	0.6	0.6	33	0	55
1	380891	1	381118	DUP00000461	228	1	0.5	1	shotgun2dovetail_1-27	0	DUP	5to3	0	748	0	0	0	0	22	22	0	0	0	0.130435	0.130435	3	0	23
1	381322	1	382730	DEL00000463	1409	1	0.5	1	shotgun2dovetail_1-27	0	DEL	3to5	1	5	0	5	1.89551	0	10000	10000	0	0	0	0.666667	0.666667	0	32	48
1	381327	1	382277	DEL00000464	951	2	1	1	shotgun2dovetail_1-27	0	DEL	3to5	0	50	0	0	0	0	74	74	0	0	0	0.977778	0.977778	44	0	45
1	383103	1	411064	INV00000469	27962	2	1	1	shotgun2dovetail_1-27	0	INV	3to3	1	1	0	0	1.98576	0	117	117	0	0	0	1	1	86	39	39
1	384061	1	2848828	INV00000470	2464768	1	0.5	1	shotgun2dovetail_1-27	0	INV	3to3	0	815	0	0	0	0	68	68	0	0	0	0.814286	0.814286	57	0	70
1	384402	1	385540	INV00000471	1139	2	1	1	shotgun2dovetail_1-27	0	INV	5to5	0	50	0	0	0	0	90	90	0	0	0	1	1	31	0	31
1	384746	1	385776	INV00000472	1031	1	0.5	1	shotgun2dovetail_1-27	0	INV	3to3	0	564	0	0	0	0	10000	10000	0	0	0	0.625	0.625	15	0	24
1	387176	1	387227	DEL00000475	52	1	0.5	1	shotgun2dovetail_1-27	0	DEL	3to5	1	3	0	3	1.98804	0	10000	10000	0	0	0	0.632353	0.632353	0	43	68
1	389066	1	392266	INV00000476	3201	1	0.5	1	shotgun2dovetail_1-27	0	INV	5to5	0	481	0	0	0	0	10000	10000	0	0	0	0.421053	0.421053	8	0	19
1	389634	1	391910	INV00000480	2277	1	0.5	1	shotgun2dovetail_1-27	0	INV	3to3	0	570	0	0	0	0	10000	10000	0	0	0	0.365385	0.365385	19	0	52
1	409786	1	416688	INV00000489	6903	1	0.5	1	shotgun2dovetail_1-27	0	INV	3to3	0	523	0	0	0	0	10000	10000	0	0	0	0.291667	0.291667	7	0	24
1	420892	1	422170	INV00000494	1279	1	0.5	1	shotgun2dovetail_1-27	0	INV	3to3	0	841	0	0	0	0	123	123	0	0	0	0.148148	0.148148	4	0	27
1	421143	1	445389	INV00000495	24247	1	0.5	1	shotgun2dovetail_1-27	0	INV	5to5	0	706	0	0	0	0	10000	10000	0	0	0	0.48	0.48	12	0	25
1	423821	1	464757	DUP00000496	40937	1	0.5	1	shotgun2dovetail_1-27	0	DUP	5to3	0	96	0	0	0	0	10000	10000	0	0	0	0.541667	0.541667	13	0	24
1	425636	1	461980	INV00000498	36345	1	0.5	1	shotgun2dovetail_1-27	0	INV	5to5	0	50	0	0	0	0	10000	10000	0	0	0	0.45	0.45	18	0	40
1	426092	1	462175	INV00000499	36084	1	0.5	1	shotgun2dovetail_1-27	0	INV	3to3	0	350	0	0	0	0	10000	10000	0	0	0	0.451613	0.451613	14	0	31
1	428709	1	459045	INV00000500	30337	1	0.5	1	shotgun2dovetail_1-27	0	INV	5to5	0	50	0	0	0	0	10000	10000	0	0	0	0.617647	0.617647	21	0	34
1	428909	1	459353	INV00000501	30445	1	0.5	1	shotgun2dovetail_1-27	0	INV	3to3	0	632	0	0	0	0	10000	10000	0	0	0	0.409091	0.409091	9	0	22
1	430743	1	457779	INV00000502	27037	1	0.5	1	shotgun2dovetail_1-27	0	INV	5to5	0	685	0	0	0	0	56	56	0	0	0	0.2	0.2	4	0	20
1	431678	1	456013	INV00000503	24336	1	0.5	1	shotgun2dovetail_1-27	0	INV	5to5	0	158	0	0	0	0	10000	10000	0	0	0	0.344262	0.344262	21	0	61
1	432459	1	456165	INV00000504	23707	1	0.5	1	shotgun2dovetail_1-27	0	INV	3to3	0	59	0	0	0	0	10000	10000	0	0	0	0.363636	0.363636	16	0	44
1	432683	1	469996	DUP00000505	37314	2	1	1	shotgun2dovetail_1-27	0	DUP	5to3	0	238	0	0	0	0	116	116	0	0	0	1	1	41	0	41
1	433295	1	435794	DUP00000506	2500	1	0.5	1	shotgun2dovetail_1-27	0	DUP	5to3	0	218	0	0	0	0	10000	10000	0	0	0	0.765957	0.765957	36	0	47
1	433475	1	435428	DEL00000507	1954	1	0.5	1	shotgun2dovetail_1-27	0	DEL	3to5	0	50	0	0	0	0	137	137	0	0	0	0.323529	0.323529	11	0	34
1	434565	1	437528	DUP00000508	2964	1	0.5	1	shotgun2dovetail_1-27	0	DUP	5to3	0	545	0	0	0	0	122	122	0	0	0	0.16129	0.16129	5	0	31
1	434700	1	437179	DEL00000509	2480	1	0.5	1	shotgun2dovetail_1-27	0	DEL	3to5	0	50	0	0	0	0	10000	10000	0	0	0	0.8	0.8	40	0	50
1	437956	1	608738	DUP00000513	170783	1	0.5	1	shotgun2dovetail_1-27	0	DUP	5to3	0	256	0	0	0	0	10000	10000	0	0	0	0.576923	0.576923	30	0	52
1	442599	1	489554	DUP00000519	46956	1	0.5	1	shotgun2dovetail_1-27	0	DUP	5to3	0	387	0	0	0	0	10000	10000	0	0	0	0.451613	0.451613	14	0	31
1	444068	1	491151	DUP00000521	47084	1	0.5	1	shotgun2dovetail_1-27	0	DUP	5to3	0	114	0	0	0	0	119	119	0	0	0	0.2	0.2	7	0	35
1	444254	1	490584	DEL00000522	46331	1	0.5	1	shotgun2dovetail_1-27	0	DEL	3to5	0	87	0	0	0	0	10000	10000	0	0	0	0.34375	0.34375	11	0	32
1	445096	1	491861	DEL00000523	46766	1	0.5	1	shotgun2dovetail_1-27	0	DEL	3to5	0	458	0	0	0	0	10000	10000	0	0	0	0.35	0.35	7	0	20
1	446097	1	449877	DUP00000524	3781	1	0.5	1	shotgun2dovetail_1-27	0	DUP	5to3	0	694	0	0	0	0	10000	10000	0	0	0	0.296296	0.296296	16	0	54
1	446273	1	450401	DEL00000525	4129	1	0.5	1	shotgun2dovetail_1-27	0	DEL	3to5	0	434	0	0	0	0	10000	10000	0	0	0	0.5	0.5	36	0	72
1	449441	1	449547	DEL00000526	107	2	1	1	shotgun2dovetail_1-27	0	DEL	3to5	1	2	0	1	1.93258	0	97	97	0	0	0	0.977778	0.977778	0	44	45
1	450795	1	451151	DUP00000527	357	1	0.5	1	shotgun2dovetail_1-27	0	DUP	5to3	0	629	0	0	0	0	10000	10000	0	0	0	0.184615	0.184615	12	0	65
1	459118	1	459217	DEL00000535	100	2	1	1	shotgun2dovetail_1-27	0	DEL	3to5	1	9	0	10	1.95101	0	36	36	0	0	0	1	1	0	12	12
1	465917	1	938060	INV00000537	472144	1	0.5	1	shotgun2dovetail_1-27	0	INV	5to5	0	272	0	0	0	0	10000	10000	0	0	0	0.333333	0.333333	5	0	15
1	499262	1	675514	INV00000550	176253	1	0.5	1	shotgun2dovetail_1-27	0	INV	5to5	0	400	0	0	0	0	10000	10000	0	0	0	0.354167	0.354167	17	0	48
1	499712	1	674863	INV00000552	175152	1	0.5	1	shotgun2dovetail_1-27	0	INV	3to3	0	50	0	0	0	0	88	88	0	0	0	0.291667	0.291667	7	0	24
1	522143	1	526752	DEL00000555	4610	2	1	1	shotgun2dovetail_1-27	0	DEL	3to5	0	199	0	0	0	0	10000	10000	0	0	0	1	1	108	0	108
1	541052	1	575723	INV00000558	34672	1	0.5	1	shotgun2dovetail_1-27	0	INV	5to5	0	481	0	0	0	0	114	114	0	0	0	0.128205	0.128205	5	0	39
1	572679	1	608468	DEL00000559	35790	1	0.5	1	shotgun2dovetail_1-27	0	DEL	3to5	0	75	0	0	0	0	10000	10000	0	0	0	0.617647	0.617647	21	0	34
1	577451	1	599769	INV00000562	22319	2	1	1	shotgun2dovetail_1-27	0	INV	5to5	0	477	0	0	0	0	62	62	0	0	0	0.964286	0.964286	27	0	28
1	579972	1	597404	INV00000563	17433	2	1	1	shotgun2dovetail_1-27	0	INV	3to3	0	459	0	0	0	0	128	128	0	0	0	1	1	44	0	44
1	580071	1	603844	DUP00000564	23774	2	1	1	shotgun2dovetail_1-27	0	DUP	5to3	0	50	0	0	0	0	60	60	0	0	0	1	1	20	0	20
1	581746	1	584162	DEL00000565	2417	1	0.5	1	shotgun2dovetail_1-27	0	DEL	3to5	0	122	0	0	0	0	10000	10000	0	0	0	0.555556	0.555556	25	0	45
1	583242	1	585990	DUP00000567	2749	1	0.5	1	shotgun2dovetail_1-27	0	DUP	5to3	0	193	0	0	0	0	10000	10000	0	0	0	0.615385	0.615385	24	0	39
1	587422	1	590407	DUP00000570	2986	1	0.5	1	shotgun2dovetail_1-27	0	DUP	5to3	0	100	0	0	0	0	10000	10000	0	0	0	0.76	0.76	38	0	50
1	595808	1	595924	DEL00000574	117	1	0.5	1	shotgun2dovetail_1-27	0	DEL	3to5	1	2	0	1	1.99177	0	10000	10000	0	0	0	0.708333	0.708333	0	34	48
1	596610	1	599425	INV00000576	2816	2	1	1	shotgun2dovetail_1-27	0	INV	3to3	0	183	0	0	0	0	141	141	0	0	0	1	1	47	0	47
1	596620	1	597503	INV00000577	884	2	1	1	shotgun2dovetail_1-27	0	INV	5to5	0	491	0	0	0	0	80	80	0	0	0	1	1	27	0	27
1	599546	1	603844	DUP00000581	4299	2	1	1	shotgun2dovetail_1-27	0	DUP	5to3	0	640	0	0	0	0	60	60	0	0	0	1	1	20	0	20
1	611343	1	678319	INV00000582	66977	1	0.5	1	shotgun2dovetail_1-27	0	INV	5to5	0	82	0	0	0	0	64	64	0	0	0	0.4	0.4	4	0	10
1	611509	1	678898	INV00000583	67390	1	0.5	1	shotgun2dovetail_1-27	0	INV	3to3	0	107	0	0	0	0	10000	10000	0	0	0	0.5	0.5	8	0	16
1	613936	1	667943	INV00000584	54008	1	0.5	1	shotgun2dovetail_1-27	0	INV	5to5	0	312	0	0	0	0	10000	10000	0	0	0	0.47619	0.47619	20	0	42
1	614331	1	667732	INV00000585	53402	1	0.5	1	shotgun2dovetail_1-27	0	INV	3to3	0	604	0	0	0	0	10000	10000	0	0	0	0.285714	0.285714	10	0	35
1	615572	1	666448	INV00000586	50877	1	0.5	1	shotgun2dovetail_1-27	0	INV	5to5	0	666	0	0	0	0	10000	10000	0	0	0	0.195122	0.195122	8	0	41
1	621506	1	623295	DEL00000591	1790	1	0.5	1	shotgun2dovetail_1-27	0	DEL	3to5	0	259	0	0	0	0	10000	10000	0	0	0	0.518987	0.518987	41	0	79
1	654969	1	877008	INV00000610	222040	1	0.5	1	shotgun2dovetail_1-27	0	INV	5to5	0	345	0	0	0	0	10000	10000	0	0	0	0.384615	0.384615	35	0	91
1	655348	1	876669	INV00000611	221322	1	0.5	1	shotgun2dovetail_1-27	0	INV	3to3	0	288	0	0	0	0	10000	10000	0	0	0	0.596154	0.596154	62	0	104
1	659692	1	1036946	INV00000612	377255	0	0	1	NA	0	INV	5to5	0	734	0	0	0	73	0	73	0	89602	0.111111	0	0	0	0	54
1	670020	1	670157	DEL00000614	138	1	0.5	1	shotgun2dovetail_1-27	0	DEL	3to5	1	11	0	13	1.97987	0	10000	10000	0	0	0	0.552632	0.552632	0	42	76
1	673373	1	25782781	DUP00000618	25109409	1	0.5	1	shotgun2dovetail_1-27	0	DUP	5to3	0	260	0	0	0	0	98	98	0	0	0	0.333333	0.333333	13	0	39
1	681144	1	681703	DUP00000625	560	0	0	1	NA	0	DUP	5to3	0	394	0	0	0	94	0	94	0	382	0.0566038	0	0	0	0	53
1	702729	1	24763272	INV00000630	24060544	1	0.5	1	shotgun2dovetail_1-27	0	INV	5to5	0	621	0	0	0	0	149	149	0	0	0	0.390244	0.390244	16	0	41
1	739556	1	740992	DEL00000636	1437	1	0.5	1	shotgun2dovetail_1-27	0	DEL	3to5	0	497	0	0	0	0	10000	10000	0	0	0	0.0897436	0.0897436	7	0	78
1	739796	1	741041	DUP00000637	1246	1	0.5	1	shotgun2dovetail_1-27	0	DUP	5to3	0	519	0	0	0	0	10000	10000	0	0	0	0.0963855	0.0963855	8	0	83
1	753566	1	753647	DEL00000638	82	1	0.5	1	shotgun2dovetail_1-27	0	DEL	3to5	1	1	0	0	1.93747	0	10000	10000	0	0	0	0.541667	0.541667	0	26	48
1	812937	1	814205	DEL00000643	1269	2	1	1	shotgun2dovetail_1-27	0	DEL	3to5	0	50	0	0	0	0	70	70	0	0	0	1	1	24	0	24
1	819517	1	26628987	DEL00000649	25809471	1	0.5	1	shotgun2dovetail_1-27	0	DEL	3to5	0	783	0	0	0	0	10000	10000	0	0	0	0.666667	0.666667	10	0	15
1	819921	1	938283	DEL00000652	118363	1	0.5	1	shotgun2dovetail_1-27	0	DEL	3to5	0	278	0	0	0	0	52	52	0	0	0	0.903846	0.903846	47	0	52
1	819930	1	1042813	INV00000653	222884	1	0.5	1	shotgun2dovetail_1-27	0	INV	3to3	0	298	0	0	0	0	10000	10000	0	0	0	0.5625	0.5625	27	0	48
1	844476	1	845701	DUP00000658	1226	1	0.5	1	shotgun2dovetail_1-27	0	DUP	5to3	0	521	0	0	0	0	10000	10000	0	0	0	0.25	0.25	10	0	40
1	844662	1	846002	DEL00000659	1341	1	0.5	1	shotgun2dovetail_1-27	0	DEL	3to5	0	51	0	0	0	0	10000	10000	0	0	0	0.553846	0.553846	36	0	65
1	858044	1	1322827	DEL00000660	464784	1	0.5	1	shotgun2dovetail_1-27	0	DEL	3to5	1	3	0	2	1.97316	0	10000	10000	0	0	0	0.349206	0.349206	0	22	63
1	863093	1	1106335	DUP00000661	243243	0	0	1	NA	0	DUP	5to3	0	473	0	0	0	17	0	17	0	58419	0.114754	0	0	0	0	61
1	863882	1	864061	DEL00000667	180	1	0.5	1	shotgun2dovetail_1-27	0	DEL	3to5	1	8	0	8	1.85946	0	10000	10000	0	0	0	0.534884	0.534884	0	23	43
1	897197	1	897662	DUP00000670	466	1	0.5	1	shotgun2dovetail_1-27	0	DUP	5to3	0	632	0	0	0	0	94	94	0	0	0	0.35	0.35	7	0	20
1	901703	1	901772	DEL00000673	70	1	0.5	1	shotgun2dovetail_1-27	0	DEL	3to5	1	4	0	3	1.90886	0	10000	10000	0	0	0	0.375	0.375	0	36	96
1	901926	1	22903059	INV00000675	22001134	1	0.5	1	shotgun2dovetail_1-27	0	INV	3to3	0	329	0	0	0	0	10000	10000	0	0	0	0.594595	0.594595	22	0	37
1	904579	1	904631	DEL00000676	53	1	0.5	1	shotgun2dovetail_1-27	0	DEL	3to5	1	3	0	3	1.94832	0	10000	10000	0	0	0	0.518987	0.518987	0	41	79
1	913752	1	995568	INV00000677	81817	1	0.5	1	shotgun2dovetail_1-27	0	INV	3to3	0	687	0	0	0	0	10000	10000	0	0	0	0.163265	0.163265	8	0	49
1	932113	1	932298	DUP00000678	186	1	0.5	1	shotgun2dovetail_1-27	0	DUP	5to3	0	789	0	0	0	0	114	114	0	0	0	0.15	0.15	3	0	20
1	932308	1	1148538	DUP00000679	216231	1	0.5	1	shotgun2dovetail_1-27	0	DUP	5to3	0	511	0	0	0	0	10000	10000	0	0	0	0.333333	0.333333	7	0	21
1	932494	1	935555	INV00000680	3062	1	0.5	1	shotgun2dovetail_1-27	0	INV	5to5	1	2	0	1	1.98925	0	10000	10000	0	0	0	0.415385	0.415385	31	27	65
1	935667	1	936318	INV00000685	652	2	1	1	shotgun2dovetail_1-27	0	INV	3to3	0	478	0	0	0	0	102	102	0	0	0	0.962963	0.962963	52	0	54
1	935967	1	936368	INV00000686	402	2	1	1	shotgun2dovetail_1-27	0	INV	5to5	0	305	0	0	0	0	10000	10000	0	0	0	1	1	109	0	109
1	938051	1	973442	DUP00000687	35392	1	0.5	1	shotgun2dovetail_1-27	0	DUP	5to3	0	246	0	0	0	0	94	94	0	0	0	0.75	0.75	15	0	20
1	938232	1	977801	DEL00000688	39570	1	0.5	1	shotgun2dovetail_1-27	0	DEL	3to5	0	117	0	0	0	0	10000	10000	0	0	0	0.863158	0.863158	82	0	95
1	938260	1	973640	DEL00000689	35381	1	0.5	1	shotgun2dovetail_1-27	0	DEL	3to5	0	523	0	0	0	0	10000	10000	0	0	0	0.854839	0.854839	53	0	62
1	938349	1	1042617	INV00000691	104269	1	0.5	1	shotgun2dovetail_1-27	0	INV	5to5	0	643	0	0	0	0	10000	10000	0	0	0	0.568966	0.568966	33	0	58
1	952664	1	953608	DUP00000694	945	1	0.5	1	shotgun2dovetail_1-27	0	DUP	5to3	0	50	0	0	0	0	10000	10000	0	0	0	0.546875	0.546875	35	0	64
1	955902	1	956197	DUP00000696	296	1	0.5	1	shotgun2dovetail_1-27	0	DUP	5to3	1	10	0	9	1.9205	0	10000	10000	0	0	0	0.170213	0.170213	6	8	47
1	959455	1	964407	INV00000697	4953	1	0.5	1	shotgun2dovetail_1-27	0	INV	3to3	0	415	0	0	0	0	10000	10000	0	0	0	0.3	0.3	9	0	30
1	960411	1	25542096	INV00000699	24581686	1	0.5	1	shotgun2dovetail_1-27	0	INV	5to5	0	770	0	0	0	0	88	88	0	0	0	0.2	0.2	8	0	40
1	961609	1	962390	INV00000700	782	1	0.5	1	shotgun2dovetail_1-27	0	INV	5to5	0	437	0	0	0	0	10000	10000	0	0	0	0.285714	0.285714	10	0	35
1	971279	1	975548	DUP00000708	4270	1	0.5	1	shotgun2dovetail_1-27	0	DUP	5to3	0	573	0	0	0	0	75	75	0	0	0	0.113208	0.113208	6	0	53
1	972833	1	977292	DUP00000711	4460	1	0.5	1	shotgun2dovetail_1-27	0	DUP	5to3	0	350	0	0	0	0	10000	10000	0	0	0	0.545455	0.545455	18	0	33
1	974006	1	978339	DEL00000715	4334	1	0.5	1	shotgun2dovetail_1-27	0	DEL	3to5	0	424	0	0	0	0	10000	10000	0	0	0	0.78	0.78	39	0	50
1	977463	1	1042978	INV00000717	65516	1	0.5	1	shotgun2dovetail_1-27	0	INV	5to5	0	507	0	0	0	0	10000	10000	0	0	0	0.387755	0.387755	19	0	49
1	989754	1	993111	INV00000719	3358	2	1	1	shotgun2dovetail_1-27	0	INV	3to3	0	159	0	0	0	0	150	150	0	0	0	1	1	52	0	52
1	990719	1	995315	INV00000722	4597	1	0.5	1	shotgun2dovetail_1-27	0	INV	5to5	0	319	0	0	0	0	10000	10000	0	0	0	0.346154	0.346154	9	0	26
1	991317	1	994836	INV00000723	3520	1	0.5	1	shotgun2dovetail_1-27	0	INV	3to3	0	666	0	0	0	0	10000	10000	0	0	0	0.241379	0.241379	7	0	29
1	995443	1	1130060	INV00000724	134618	1	0.5	1	shotgun2dovetail_1-27	0	INV	5to5	0	155	0	0	0	0	10000	10000	0	0	0	0.387097	0.387097	12	0	31
1	1002097	1	1002166	DEL00000726	70	2	1	1	shotgun2dovetail_1-27	0	DEL	3to5	1	4	0	3	1.9579	0	39	39	0	0	0	1	1	0	13	13
1	1002735	1	1008333	DEL00000728	5599	1	0.5	1	shotgun2dovetail_1-27	0	DEL	3to5	0	654	0	0	0	0	28	28	0	0	0	0.0909091	0.0909091	6	0	66
1	1002827	1	1008432	DUP00000729	5606	1	0.5	1	shotgun2dovetail_1-27	0	DUP	5to3	0	530	0	0	0	0	10000	10000	0	0	0	0.153846	0.153846	10	0	65
1	1016093	1	1016190	DEL00000730	98	2	1	1	shotgun2dovetail_1-27	0	DEL	3to5	1	3	0	2	1.92971	0	99	99	0	0	0	1	1	0	33	33
1	1032782	1	1033506	DEL00000733	725	2	1	1	shotgun2dovetail_1-27	0	DEL	3to5	1	10	0	9	1.88764	0	51	51	0	0	0	1	1	0	17	17
1	1074119	1	1078603	INV00000743	4485	1	0.5	1	shotgun2dovetail_1-27	0	INV	5to5	0	365	0	0	0	0	10000	10000	0	0	0	0.733333	0.733333	55	0	75
1	1074122	1	1078808	INV00000744	4687	1	0.5	1	shotgun2dovetail_1-27	0	INV	3to3	0	366	0	0	0	0	10000	10000	0	0	0	0.637681	0.637681	44	0	69
1	1084767	1	1322020	DUP00000750	237254	1	0.5	1	shotgun2dovetail_1-27	0	DUP	5to3	1	3	0	2	1.963	0	10000	10000	0	0	0	0.465116	0.465116	1	20	43
1	1102025	1	1102089	DEL00000753	65	1	0.5	1	shotgun2dovetail_1-27	0	DEL	3to5	1	1	0	0	1.99369	0	10000	10000	0	0	0	0.585714	0.585714	0	41	70
1	1116857	1	1165446	INV00000758	48590	1	0.5	1	shotgun2dovetail_1-27	0	INV	5to5	0	625	0	0	0	0	114	114	0	0	0	0.12766	0.12766	6	0	47
1	1117031	1	1165193	INV00000759	48163	0	0	1	NA	0	INV	3to3	0	804	0	0	0	23	0	23	0	9966	0.06	0	0	0	0	50
1	1148595	1	1148651	DEL00000760	57	1	0.5	1	shotgun2dovetail_1-27	0	DEL	3to5	1	2	0	2	1.93062	0	107	107	0	0	0	0.777778	0.777778	0	14	18
1	1152463	1	1154597	INV00000761	2135	1	0.5	1	shotgun2dovetail_1-27	0	INV	5to5	0	299	0	0	0	0	38	38	0	0	0	0.206897	0.206897	6	0	29
1	1202985	1	1204972	DEL00000766	1988	1	0.5	1	shotgun2dovetail_1-27	0	DEL	3to5	0	298	0	0	0	0	10000	10000	0	0	0	0.47619	0.47619	20	0	42
1	1226017	1	1271384	INV00000769	45368	1	0.5	1	shotgun2dovetail_1-27	0	INV	5to5	0	673	0	0	0	0	10000	10000	0	0	0	0.236842	0.236842	9	0	38
1	1236768	1	1236822	DEL00000770	55	2	1	1	shotgun2dovetail_1-27	0	DEL	3to5	1	3	0	3	1.95074	0	111	111	0	0	0	1	1	0	37	37
1	1248648	1	1288248	INV00000771	39601	2	1	1	shotgun2dovetail_1-27	0	INV	5to5	0	385	0	0	0	0	10000	10000	0	0	0	1	1	67	0	67
1	1260895	1	1264146	DEL00000772	3252	1	0.5	1	shotgun2dovetail_1-27	0	DEL	3to5	0	306	0	0	0	0	10000	10000	0	0	0	0.342105	0.342105	13	0	38
1	1263530	1	1290132	DEL00000774	26603	2	1	1	shotgun2dovetail_1-27	0	DEL	3to5	0	667	0	0	0	0	60	60	0	0	0	1	1	20	0	20
1	1270363	1	1270413	DEL00000779	51	2	1	1	shotgun2dovetail_1-27	0	DEL	3to5	1	2	0	1	1.919	0	24	24	0	0	0	0.85	0.85	0	17	20
1	1273503	1	1274753	INV00000780	1251	2	1	1	shotgun2dovetail_1-27	0	INV	3to3	0	332	0	0	0	0	10000	10000	0	0	0	1	1	75	0	75
1	1274993	1	1280772	INV00000782	5780	1	0.5	1	shotgun2dovetail_1-27	0	INV	5to5	0	385	0	0	0	0	10000	10000	0	0	0	0.37037	0.37037	10	0	27
1	1275316	1	1280476	INV00000783	5161	1	0.5	1	shotgun2dovetail_1-27	0	INV	3to3	0	540	0	0	0	0	99	99	0	0	0	0.893617	0.893617	84	0	94
1	1276297	1	1281817	DUP00000784	5521	1	0.5	1	shotgun2dovetail_1-27	0	DUP	5to3	0	363	0	0	0	0	10000	10000	0	0	0	0.536585	0.536585	22	0	41
1	1276619	1	1282206	DEL00000785	5588	1	0.5	1	shotgun2dovetail_1-27	0	DEL	3to5	0	587	0	0	0	0	10000	10000	0	0	0	0.155556	0.155556	7	0	45
1	1278160	1	1278576	INV00000786	417	1	0.5	1	shotgun2dovetail_1-27	0	INV	5to5	0	286	0	0	0	0	105	105	0	0	0	0.837838	0.837838	31	0	37
1	1285022	1	1286085	INV00000791	1064	1	0.5	1	shotgun2dovetail_1-27	0	INV	5to5	0	50	0	0	0	0	10000	10000	0	0	0	0.361111	0.361111	13	0	36
1	1285462	1	1286834	INV00000792	1373	1	0.5	1	shotgun2dovetail_1-27	0	INV	3to3	0	50	0	0	0	0	10000	10000	0	0	0	0.368421	0.368421	14	0	38
1	1292741	1	1294302	DEL00000793	1562	1	0.5	1	shotgun2dovetail_1-27	0	DEL	3to5	0	520	0	0	0	0	10000	10000	0	0	0	0.227273	0.227273	10	0	44
1	1300136	1	1300321	DEL00000794	186	1	0.5	1	shotgun2dovetail_1-27	0	DEL	3to5	1	3	0	3	1.98837	0	10000	10000	0	0	0	0.666667	0.666667	0	22	33
1	1323486	1	1323487	INS00000796	70	1	0.5	1	shotgun2dovetail_1-27	0	INS	NtoN	1	5	70	5	1.94931	0	10000	10000	0	0	0	0.64	0.64	0	48	75
1	1332957	1	1333057	DEL00000798	101	2	1	1	shotgun2dovetail_1-27	0	DEL	3to5	1	1	0	0	1.97435	0	110	110	0	0	0	1	1	0	37	37
1	1385518	1	1387188	INV00000800	1671	1	0.5	1	shotgun2dovetail_1-27	0	INV	3to3	0	606	0	0	0	0	132	132	0	0	0	0.7	0.7	7	0	10
1	1385659	1	1387404	DEL00000801	1746	2	1	1	shotgun2dovetail_1-27	0	DEL	3to5	0	284	0	0	0	0	16	16	0	0	0	0.909091	0.909091	10	0	11
1	1386011	1	1388810	INV00000802	2800	1	0.5	1	shotgun2dovetail_1-27	0	INV	5to5	0	521	0	0	0	0	10000	10000	0	0	0	0.372093	0.372093	16	0	43
1	1398777	1	1400697	DEL00000803	1921	1	0.5	1	shotgun2dovetail_1-27	0	DEL	3to5	0	367	0	0	0	0	10000	10000	0	0	0	0.545455	0.545455	6	0	11
1	1399850	1	1401627	DUP00000804	1778	1	0.5	1	shotgun2dovetail_1-27	0	DUP	5to3	0	240	0	0	0	0	10000	10000	0	0	0	0.428571	0.428571	21	0	49
1	1450033	1	1450133	DEL00000812	101	2	1	1	shotgun2dovetail_1-27	0	DEL	3to5	1	1	0	0	1.92486	0	114	114	0	0	0	1	1	0	38	38
1	1451624	1	1452006	DEL00000813	383	2	1	1	shotgun2dovetail_1-27	0	DEL	3to5	1	11	0	10	1.76888	0	10000	10000	0	0	0	0.986111	0.986111	0	71	72
1	1454587	1	25061326	INV00000816	23606740	2	1	1	shotgun2dovetail_1-27	0	INV	5to5	1	7	0	9	1.97491	0	33	33	0	0	0	1	1	0	11	11
1	1460653	1	1465740	DEL00000823	5088	2	1	1	shotgun2dovetail_1-27	0	DEL	3to5	1	1	0	0	1.95774	0	10000	10000	0	0	0	1	1	66	60	60
1	1462851	1	1468523	DUP00000826	5673	1	0.5	1	shotgun2dovetail_1-27	0	DUP	5to3	0	414	0	0	0	0	10000	10000	0	0	0	0.428571	0.428571	21	0	49
1	1464699	1	1470765	DUP00000828	6067	1	0.5	1	shotgun2dovetail_1-27	0	DUP	5to3	0	120	0	0	0	0	46	46	0	0	0	0.0952381	0.0952381	4	0	42
1	1478605	1	1481340	DEL00000831	2736	1	0.5	1	shotgun2dovetail_1-27	0	DEL	3to5	0	205	0	0	0	0	10000	10000	0	0	0	0.645161	0.645161	20	0	31
1	1478994	1	1481830	DUP00000832	2837	1	0.5	1	shotgun2dovetail_1-27	0	DUP	5to3	0	157	0	0	0	0	10000	10000	0	0	0	0.772727	0.772727	51	0	66
1	1481344	1	1481829	DEL00000833	486	2	1	1	shotgun2dovetail_1-27	0	DEL	3to5	1	3	0	3	1.90262	0	10000	10000	0	0	0	1	1	0	61	61
1	1493294	1	1506509	INV00000836	13216	1	0.5	1	shotgun2dovetail_1-27	0	INV	3to3	0	50	0	0	0	0	10000	10000	0	0	0	0.5	0.5	11	0	22
1	1495660	1	1502514	INV00000837	6855	1	0.5	1	shotgun2dovetail_1-27	0	INV	5to5	0	55	0	0	0	0	10000	10000	0	0	0	0.547619	0.547619	23	0	42
1	1495802	1	1503543	INV00000838	7742	1	0.5	1	shotgun2dovetail_1-27	0	INV	3to3	0	53	0	0	0	0	10000	10000	0	0	0	0.44186	0.44186	19	0	43
1	1497642	1	1501057	INV00000839	3416	1	0.5	1	shotgun2dovetail_1-27	0	INV	3to3	0	456	0	0	0	0	20	20	0	0	0	0.0909091	0.0909091	3	0	33
1	1498645	1	1499640	INV00000841	996	1	0.5	1	shotgun2dovetail_1-27	0	INV	3to3	0	663	0	0	0	0	150	150	0	0	0	0.147059	0.147059	5	0	34
1	1507051	1	1521477	INV00000844	14427	1	0.5	1	shotgun2dovetail_1-27	0	INV	5to5	0	439	0	0	0	0	10000	10000	0	0	0	0.25	0.25	7	0	28
1	1512154	1	1514395	INV00000847	2242	1	0.5	1	shotgun2dovetail_1-27	0	INV	5to5	0	89	0	0	0	0	146	146	0	0	0	0.222222	0.222222	8	0	36
1	1513157	1	1514558	INV00000848	1402	1	0.5	1	shotgun2dovetail_1-27	0	INV	3to3	0	50	0	0	0	0	10000	10000	0	0	0	0.529412	0.529412	18	0	34
1	1513626	1	1533399	DUP00000850	19774	2	1	1	shotgun2dovetail_1-27	0	DUP	5to3	0	225	0	0	0	0	10000	10000	0	0	0	0.986667	0.986667	74	0	75
1	1525416	1	1526315	DUP00000851	900	0	0	1	NA	0	DUP	5to3	0	220	0	0	0	120	0	120	0	231	0.0632911	0	0	0	0	79
1	1529972	1	1541076	DEL00000853	11105	2	1	1	shotgun2dovetail_1-27	0	DEL	3to5	0	334	0	0	0	0	144	144	0	0	0	1	1	48	0	48
1	1540977	1	1551880	INV00000854	10904	2	1	1	shotgun2dovetail_1-27	0	INV	3to3	0	338	0	0	0	0	50	50	0	0	0	1	1	18	0	18
1	1540977	1	1551980	DEL00000855	11004	2	1	1	shotgun2dovetail_1-27	0	DEL	3to5	0	282	0	0	0	0	10000	10000	0	0	0	1	1	127	0	127
1	1550877	1	1552673	INV00000857	1797	1	0.5	1	shotgun2dovetail_1-27	0	INV	5to5	0	282	0	0	0	0	10000	10000	0	0	0	0.14	0.14	7	0	50
1	1551130	1	1552780	INV00000858	1651	1	0.5	1	shotgun2dovetail_1-27	0	INV	3to3	0	668	0	0	0	0	121	121	0	0	0	0.181818	0.181818	8	0	44
1	1561438	1	1562018	DUP00000860	581	1	0.5	1	shotgun2dovetail_1-27	0	DUP	5to3	1	8	0	7	1.85123	0	93	93	0	0	0	0.2	0.2	0	20	100
1	1573719	1	1847106	INV00000864	273388	1	0.5	1	shotgun2dovetail_1-27	0	INV	3to3	0	480	0	0	0	0	10000	10000	0	0	0	0.37037	0.37037	10	0	27
1	1574778	1	2898791	DUP00000870	1324014	1	0.5	1	shotgun2dovetail_1-27	0	DUP	5to3	0	736	0	0	0	0	21	21	0	0	0	0.0833333	0.0833333	3	0	36
1	1575675	1	1575869	DUP00000871	195	0	0	1	NA	0	DUP	5to3	0	752	0	0	0	51	0	51	0	56494	0.097561	0	0	0	0	41
1	1582269	1	1582439	DEL00000876	171	2	1	1	shotgun2dovetail_1-27	0	DEL	3to5	1	4	0	3	1.91672	0	69	69	0	0	0	1	1	0	23	23
1	1593780	1	1593961	DUP00000881	182	1	0.5	1	shotgun2dovetail_1-27	0	DUP	5to3	0	801	0	0	0	0	10000	10000	0	0	0	0.26	0.26	13	0	50
1	1596996	1	1597225	DEL00000884	230	2	1	1	shotgun2dovetail_1-27	0	DEL	3to5	1	6	0	5	1.94916	0	96	96	0	0	0	1	1	0	32	32
1	1598357	1	1599552	DEL00000885	1196	1	0.5	1	shotgun2dovetail_1-27	0	DEL	3to5	0	443	0	0	0	0	72	72	0	0	0	0.0833333	0.0833333	3	0	36
1	1624547	1	1625582	DEL00000890	1036	2	1	1	shotgun2dovetail_1-27	0	DEL	3to5	1	12	0	11	1.96493	0	60	60	0	0	0	1	1	28	20	20
1	1650273	1	1655751	INV00000899	5479	1	0.5	1	shotgun2dovetail_1-27	0	INV	5to5	0	308	0	0	0	0	10000	10000	0	0	0	0.34375	0.34375	11	0	32
1	1651097	1	1655451	INV00000900	4355	1	0.5	1	shotgun2dovetail_1-27	0	INV	3to3	0	144	0	0	0	0	10000	10000	0	0	0	0.222222	0.222222	10	0	45
1	1660261	1	1664364	INV00000902	4104	2	1	1	shotgun2dovetail_1-27	0	INV	3to3	0	581	0	0	0	0	45	45	0	0	0	1	1	15	0	15
1	1660561	1	1668083	INV00000903	7523	1	0.5	1	shotgun2dovetail_1-27	0	INV	5to5	0	141	0	0	0	0	10000	10000	0	0	0	0.628571	0.628571	22	0	35
1	1661156	1	1667864	INV00000904	6709	1	0.5	1	shotgun2dovetail_1-27	0	INV	3to3	0	260	0	0	0	0	10000	10000	0	0	0	0.4	0.4	14	0	35
1	1663509	1	1664951	INV00000906	1443	1	0.5	1	shotgun2dovetail_1-27	0	INV	5to5	0	199	0	0	0	0	10000	10000	0	0	0	0.181818	0.181818	6	0	33
1	1664056	1	1665143	INV00000908	1088	1	0.5	1	shotgun2dovetail_1-27	0	INV	3to3	0	317	0	0	0	0	10000	10000	0	0	0	0.596491	0.596491	34	0	57
1	1688217	1	1691159	DUP00000910	2943	1	0.5	1	shotgun2dovetail_1-27	0	DUP	5to3	0	288	0	0	0	0	10000	10000	0	0	0	0.28125	0.28125	9	0	32
1	1688419	1	1692024	DEL00000911	3606	1	0.5	1	shotgun2dovetail_1-27	0	DEL	3to5	0	460	0	0	0	0	10000	10000	0	0	0	0.363636	0.363636	16	0	44
1	1690799	1	1691956	DEL00000912	1158	1	0.5	1	shotgun2dovetail_1-27	0	DEL	3to5	0	565	0	0	0	0	10000	10000	0	0	0	0.666667	0.666667	16	0	24
1	1698007	1	1698476	DUP00000913	470	1	0.5	1	shotgun2dovetail_1-27	0	DUP	5to3	0	476	0	0	0	0	120	120	0	0	0	0.142857	0.142857	6	0	42
1	1702718	1	1723314	INV00000917	20597	0	0	1	NA	0	INV	3to3	0	137	0	0	0	55	0	55	0	5063	0.0769231	0	0	0	0	39
1	1705505	1	1724551	INV00000918	19047	1	0.5	1	shotgun2dovetail_1-27	0	INV	3to3	0	512	0	0	0	0	10000	10000	0	0	0	0.56	0.56	28	0	50
1	1714171	1	25324815	INV00000923	23610645	0	0	1	NA	0	INV	5to5	0	704	0	0	0	17	0	17	0	6760000	0.136364	0	0	0	0	22
1	1715284	1	4753813	DUP00000924	3038530	1	0.5	1	shotgun2dovetail_1-27	0	DUP	5to3	0	318	0	0	0	0	10000	10000	0	0	0	0.357143	0.357143	30	0	84
1	1724186	1	1736647	INV00000926	12462	1	0.5	1	shotgun2dovetail_1-27	0	INV	5to5	0	819	0	0	0	0	50	50	0	0	0	0.666667	0.666667	4	0	6
1	1724950	1	1735889	INV00000927	10940	1	0.5	1	shotgun2dovetail_1-27	0	INV	3to3	0	170	0	0	0	0	10000	10000	0	0	0	0.638889	0.638889	46	0	72
1	1727574	1	1733270	INV00000930	5697	0	0	1	NA	0	INV	3to3	0	86	0	0	0	27	0	27	0	743	0.0638298	0	0	0	0	47
1	1728122	1	1732497	INV00000931	4376	1	0.5	1	shotgun2dovetail_1-27	0	INV	5to5	0	423	0	0	0	0	45	45	0	0	0	0.111111	0.111111	5	0	45
1	1730000	1	1730733	INV00000932	734	1	0.5	1	shotgun2dovetail_1-27	0	INV	3to3	0	421	0	0	0	0	10000	10000	0	0	0	0.7	0.7	21	0	30
1	1737637	1	1746454	INV00000933	8818	1	0.5	1	shotgun2dovetail_1-27	0	INV	5to5	0	272	0	0	0	0	10000	10000	0	0	0	0.535714	0.535714	15	0	28
1	1737692	1	1746611	INV00000934	8920	1	0.5	1	shotgun2dovetail_1-27	0	INV	3to3	0	707	0	0	0	0	10000	10000	0	0	0	0.272727	0.272727	6	0	22
1	1739628	1	1744740	INV00000936	5113	1	0.5	1	shotgun2dovetail_1-27	0	INV	5to5	0	432	0	0	0	0	10000	10000	0	0	0	0.491228	0.491228	28	0	57
1	1741563	1	1742976	INV00000938	1414	1	0.5	1	shotgun2dovetail_1-27	0	INV	5to5	0	746	0	0	0	0	10000	10000	0	0	0	0.27027	0.27027	10	0	37
1	1741781	1	1742586	INV00000939	806	1	0.5	1	shotgun2dovetail_1-27	0	INV	3to3	0	495	0	0	0	0	104	104	0	0	0	0.147059	0.147059	5	0	34
1	1748771	1	5549220	INV00000941	3800450	0	0	1	NA	0	INV	3to3	0	842	0	0	0	22	0	22	0	1280000	0.09375	0	0	0	0	32
1	1750346	1	1751210	DEL00000942	865	1	0.5	1	shotgun2dovetail_1-27	0	DEL	3to5	1	2	0	1	1.97808	0	10000	10000	0	0	0	0.542857	0.542857	9	38	70
1	1751709	1	1752632	DEL00000943	924	2	1	1	shotgun2dovetail_1-27	0	DEL	3to5	0	196	0	0	0	0	154	154	0	0	0	1	1	51	0	51
1	1753091	1	1753994	INV00000949	904	1	0.5	1	shotgun2dovetail_1-27	0	INV	5to5	0	412	0	0	0	0	10000	10000	0	0	0	0.755814	0.755814	65	0	86
1	1768337	1	1769904	DEL00000952	1568	1	0.5	1	shotgun2dovetail_1-27	0	DEL	3to5	0	407	0	0	0	0	10000	10000	0	0	0	0.455357	0.455357	51	0	112
1	1775644	1	1777768	DEL00000954	2125	1	0.5	1	shotgun2dovetail_1-27	0	DEL	3to5	0	642	0	0	0	0	10000	10000	0	0	0	0.136842	0.136842	13	0	95
1	1779626	1	1779884	DUP00000955	259	1	0.5	1	shotgun2dovetail_1-27	0	DUP	5to3	0	705	0	0	0	0	31	31	0	0	0	0.122449	0.122449	6	0	49
1	1789025	1	1789126	DEL00000958	102	1	0.5	1	shotgun2dovetail_1-27	0	DEL	3to5	1	4	0	3	1.96961	0	10000	10000	0	0	0	0.627451	0.627451	0	32	51
1	1795394	1	1802402	INV00000960	7009	2	1	1	shotgun2dovetail_1-27	0	INV	3to3	0	629	0	0	0	0	57	57	0	0	0	1	1	19	0	19
1	1807099	1	1807294	DUP00000963	196	1	0.5	1	shotgun2dovetail_1-27	0	DUP	5to3	0	773	0	0	0	0	10000	10000	0	0	0	0.75	0.75	24	0	32
1	1809716	1	1814435	INV00000966	4720	2	1	1	shotgun2dovetail_1-27	0	INV	3to3	1	5	0	4	1.76155	0	150	150	0	0	0	1	1	0	50	50
1	1809808	1	1814224	INV00000967	4417	2	1	1	shotgun2dovetail_1-27	0	INV	5to5	1	7	0	9	1.86511	0	17	17	0	0	0	1	1	0	6	6
1	1815229	1	1815515	DUP00000970	287	1	0.5	1	shotgun2dovetail_1-27	0	DUP	5to3	0	658	0	0	0	0	35	35	0	0	0	0.138889	0.138889	5	0	36
1	1818134	1	1824931	INV00000973	6798	1	0.5	1	shotgun2dovetail_1-27	0	INV	3to3	0	50	0	0	0	0	10000	10000	0	0	0	0.761905	0.761905	32	0	42
1	1819081	1	1823438	INV00000974	4358	1	0.5	1	shotgun2dovetail_1-27	0	INV	5to5	0	321	0	0	0	0	41	41	0	0	0	0.148148	0.148148	4	0	27
1	1821370	1	1826407	INV00000977	5038	1	0.5	1	shotgun2dovetail_1-27	0	INV	5to5	0	110	0	0	0	0	10000	10000	0	0	0	0.666667	0.666667	12	0	18
1	1822042	1	1826237	INV00000979	4196	1	0.5	1	shotgun2dovetail_1-27	0	INV	3to3	0	182	0	0	0	0	10000	10000	0	0	0	0.75	0.75	27	0	36
1	1833281	1	2113627	INV00000994	280347	0	0	1	NA	0	INV	3to3	0	463	0	0	0	55	0	55	0	102981	0.0930233	0	0	0	0	43
1	1833604	1	2113476	INV00000997	279873	0	0	1	NA	0	INV	5to5	0	656	0	0	0	42	0	42	0	102819	0.139535	0	0	0	0	43
1	1838544	1	1838729	DEL00001002	186	2	1	1	shotgun2dovetail_1-27	0	DEL	3to5	1	2	0	1	1.98085	0	33	33	0	0	0	0.9	0.9	0	27	30
1	1847452	1	1847798	DUP00001007	347	1	0.5	1	shotgun2dovetail_1-27	0	DUP	5to3	0	695	0	0	0	0	90	90	0	0	0	0.176471	0.176471	3	0	17
1	1847536	1	1847619	DEL00001008	84	1	0.5	1	shotgun2dovetail_1-27	0	DEL	3to5	1	11	0	12	1.79986	0	10000	10000	0	0	0	0.576923	0.576923	0	30	52
1	1848849	1	1852312	INV00001012	3464	1	0.5	1	shotgun2dovetail_1-27	0	INV	5to5	0	424	0	0	0	0	90	90	0	0	0	0.9	0.9	27	0	30
1	1876583	1	1877698	DUP00001019	1116	1	0.5	1	shotgun2dovetail_1-27	0	DUP	5to3	0	79	0	0	0	0	10000	10000	0	0	0	0.5	0.5	25	0	50
1	1877133	1	1878021	DEL00001020	889	1	0.5	1	shotgun2dovetail_1-27	0	DEL	3to5	0	235	0	0	0	0	10000	10000	0	0	0	0.448276	0.448276	13	0	29
1	1879515	1	1879575	DEL00001021	61	2	1	1	shotgun2dovetail_1-27	0	DEL	3to5	1	8	0	10	1.939	0	72	72	0	0	0	1	1	0	24	24
1	1894700	1	2701925	INV00001026	807226	1	0.5	1	shotgun2dovetail_1-27	0	INV	5to5	0	187	0	0	0	0	10000	10000	0	0	0	0.741935	0.741935	23	0	31
1	1895328	1	2701776	INV00001031	806449	1	0.5	1	shotgun2dovetail_1-27	0	INV	3to3	0	167	0	0	0	0	10000	10000	0	0	0	0.772727	0.772727	34	0	44
1	1895623	1	1904216	INV00001033	8594	1	0.5	1	shotgun2dovetail_1-27	0	INV	5to5	0	235	0	0	0	0	10000	10000	0	0	0	0.394737	0.394737	15	0	38
1	1896770	1	1903577	INV00001034	6808	1	0.5	1	shotgun2dovetail_1-27	0	INV	3to3	0	329	0	0	0	0	10000	10000	0	0	0	0.454545	0.454545	20	0	44
1	1898381	1	1902035	INV00001037	3655	1	0.5	1	shotgun2dovetail_1-27	0	INV	3to3	0	414	0	0	0	0	10000	10000	0	0	0	0.421053	0.421053	16	0	38
1	1899198	1	1900367	INV00001038	1170	1	0.5	1	shotgun2dovetail_1-27	0	INV	5to5	0	50	0	0	0	0	72	72	0	0	0	0.1875	0.1875	3	0	16
1	1899420	1	1900795	INV00001039	1376	1	0.5	1	shotgun2dovetail_1-27	0	INV	3to3	0	563	0	0	0	0	10000	10000	0	0	0	0.230769	0.230769	6	0	26
1	1905317	1	2053488	INV00001047	148172	1	0.5	1	shotgun2dovetail_1-27	0	INV	5to5	0	730	0	0	0	0	10000	10000	0	0	0	0.486486	0.486486	18	0	37
1	1905412	1	2053042	INV00001049	147631	1	0.5	1	shotgun2dovetail_1-27	0	INV	3to3	0	760	0	0	0	0	138	138	0	0	0	0.37037	0.37037	10	0	27
1	1909646	1	2705320	INV00001056	795675	1	0.5	1	shotgun2dovetail_1-27	0	INV	3to3	0	50	0	0	0	0	10000	10000	0	0	0	0.342105	0.342105	13	0	38
1	1910329	1	2539856	DEL00001057	629528	2	1	1	shotgun2dovetail_1-27	0	DEL	3to5	0	108	0	0	0	0	10000	10000	0	0	0	1	1	65	0	65
1	1912566	1	2699951	DUP00001058	787386	1	0.5	1	shotgun2dovetail_1-27	0	DUP	5to3	0	228	0	0	0	0	10000	10000	0	0	0	0.195876	0.195876	19	0	97
1	1912884	1	2700055	DEL00001060	787172	1	0.5	1	shotgun2dovetail_1-27	0	DEL	3to5	0	50	0	0	0	0	10000	10000	0	0	0	0.204301	0.204301	19	0	93
1	1917030	1	1918236	DEL00001064	1207	1	0.5	1	shotgun2dovetail_1-27	0	DEL	3to5	1	6	0	5	1.95366	0	10000	10000	0	0	0	0.516667	0.516667	54	31	60
1	1932463	1	2205096	INV00001078	272634	1	0.5	1	shotgun2dovetail_1-27	0	INV	5to5	0	465	0	0	0	0	122	122	0	0	0	0.189474	0.189474	18	0	95
1	1932549	1	2292231	INV00001079	359683	1	0.5	1	shotgun2dovetail_1-27	0	INV	3to3	0	542	0	0	0	0	10000	10000	0	0	0	0.5375	0.5375	43	0	80
1	1932843	1	2120142	DEL00001081	187300	1	0.5	1	shotgun2dovetail_1-27	0	DEL	3to5	0	521	0	0	0	0	20	20	0	0	0	0.109091	0.109091	6	0	55
1	1934369	1	1934439	DEL00001082	71	2	1	1	shotgun2dovetail_1-27	0	DEL	3to5	1	8	0	8	1.65433	0	51	51	0	0	0	1	1	0	17	17
1	1934550	1	2114486	INV00001083	179937	1	0.5	1	shotgun2dovetail_1-27	0	INV	5to5	0	480	0	0	0	0	10000	10000	0	0	0	0.133333	0.133333	8	0	60
1	1934707	1	2114868	INV00001084	180162	1	0.5	1	shotgun2dovetail_1-27	0	INV	3to3	0	333	0	0	0	0	114	114	0	0	0	0.152542	0.152542	9	0	59
1	1936032	1	2395617	DEL00001085	459586	2	1	1	shotgun2dovetail_1-27	0	DEL	3to5	0	228	0	0	0	0	157	157	0	0	0	1	1	52	0	52
1	1936132	1	1946578	DUP00001086	10447	2	1	1	shotgun2dovetail_1-27	0	DUP	5to3	0	183	0	0	0	0	114	114	0	0	0	1	1	38	0	38
1	1944337	1	1946676	INV00001088	2340	2	1	1	shotgun2dovetail_1-27	0	INV	5to5	0	152	0	0	0	0	10000	10000	0	0	0	1	1	74	0	74
1	1944691	1	1944839	DUP00001089	149	1	0.5	1	shotgun2dovetail_1-27	0	DUP	5to3	0	810	0	0	0	0	52	52	0	0	0	0.272727	0.272727	3	0	11
1	1946676	1	2056407	INV00001091	109732	1	0.5	1	shotgun2dovetail_1-27	0	INV	5to5	0	734	0	0	0	0	10000	10000	0	0	0	0.858696	0.858696	79	0	92
1	1955290	1	2057945	DUP00001095	102656	0	0	1	NA	0	DUP	5to3	0	250	0	0	0	15	0	15	0	34783	0.138889	0	0	0	0	72
1	1955449	1	2058460	DEL00001096	103012	0	0	1	NA	0	DEL	3to5	0	523	0	0	0	53	0	53	0	34849	0.125	0	0	0	0	56
1	1958782	1	1959034	DEL00001099	253	1	0.5	1	shotgun2dovetail_1-27	0	DEL	3to5	1	7	0	7	1.94659	0	10000	10000	0	0	0	0.465116	0.465116	0	40	86
1	1959667	1	1961194	DEL00001100	1528	1	0.5	1	shotgun2dovetail_1-27	0	DEL	3to5	0	561	0	0	0	0	113	113	0	0	0	0.666667	0.666667	6	0	9
1	1961043	1	1962344	DEL00001105	1302	1	0.5	1	shotgun2dovetail_1-27	0	DEL	3to5	0	123	0	0	0	0	10000	10000	0	0	0	0.621622	0.621622	23	0	37
1	1964195	1	1964547	DUP00001112	353	1	0.5	1	shotgun2dovetail_1-27	0	DUP	5to3	0	732	0	0	0	0	130	130	0	0	0	0.225806	0.225806	7	0	31
1	1971218	1	1976564	INV00001113	5347	1	0.5	1	shotgun2dovetail_1-27	0	INV	5to5	0	50	0	0	0	0	144	144	0	0	0	0.179487	0.179487	7	0	39
1	1973476	1	1975709	INV00001115	2234	1	0.5	1	shotgun2dovetail_1-27	0	INV	3to3	0	110	0	0	0	0	10000	10000	0	0	0	0.257143	0.257143	9	0	35
1	1975897	1	8898826	INV00001117	6922930	1	0.5	1	shotgun2dovetail_1-27	0	INV	3to3	0	323	0	0	0	0	10000	10000	0	0	0	0.207792	0.207792	16	0	77
1	1977178	1	1977902	INV00001118	725	1	0.5	1	shotgun2dovetail_1-27	0	INV	5to5	0	684	0	0	0	0	10000	10000	0	0	0	0.388889	0.388889	21	0	54
1	1980829	1	1981659	DUP00001119	831	1	0.5	1	shotgun2dovetail_1-27	0	DUP	5to3	0	72	0	0	0	0	10000	10000	0	0	0	0.206522	0.206522	19	0	92
1	1983562	1	2124466	DUP00001120	140905	1	0.5	1	shotgun2dovetail_1-27	0	DUP	5to3	0	50	0	0	0	0	10000	10000	0	0	0	0.263158	0.263158	15	0	57
1	1983562	1	2266115	INV00001122	282554	1	0.5	1	shotgun2dovetail_1-27	0	INV	5to5	0	175	0	0	0	0	10000	10000	0	0	0	0.507937	0.507937	32	0	63
1	1983571	1	1984230	DUP00001124	660	1	0.5	1	shotgun2dovetail_1-27	0	DUP	5to3	0	314	0	0	0	0	22	22	0	0	0	0.222222	0.222222	8	0	36
1	1983714	1	2124225	DEL00001126	140512	1	0.5	1	shotgun2dovetail_1-27	0	DEL	3to5	0	50	0	0	0	0	69	69	0	0	0	0.295082	0.295082	18	0	61
1	1983957	1	2181996	DEL00001128	198040	0	0	1	NA	0	DEL	3to5	0	520	0	0	0	44	0	44	0	70292	0.164384	0	0	0	0	73
1	1992212	1	1992832	DEL00001137	621	1	0.5	1	shotgun2dovetail_1-27	0	DEL	3to5	0	50	0	0	0	0	40	40	0	0	0	0.0657895	0.0657895	5	0	76
1	1993206	1	1996894	DUP00001138	3689	1	0.5	1	shotgun2dovetail_1-27	0	DUP	5to3	0	153	0	0	0	0	10000	10000	0	0	0	0.415385	0.415385	27	0	65
1	1993321	1	1993467	DEL00001139	147	1	0.5	1	shotgun2dovetail_1-27	0	DEL	3to5	1	4	0	4	1.85958	0	10000	10000	0	0	0	0.390244	0.390244	0	16	41
1	2001534	1	2003218	DEL00001147	1685	2	1	1	shotgun2dovetail_1-27	0	DEL	3to5	0	207	0	0	0	0	35	35	0	0	0	1	1	12	0	12
1	2001572	1	2007550	DEL00001148	5979	2	1	1	shotgun2dovetail_1-27	0	DEL	3to5	0	315	0	0	0	0	10000	10000	0	0	0	1	1	66	0	66
1	2002536	1	2002607	DEL00001151	72	0	0	1	NA	0	DEL	3to5	1	2	0	1	1.98491	10000	0	10000	0	84859	0.0199161	0	0	0	0	954
1	2003180	1	2898651	DEL00001152	895472	1	0.5	1	shotgun2dovetail_1-27	0	DEL	3to5	0	541	0	0	0	0	10000	10000	0	0	0	0.352941	0.352941	24	0	68
1	2003215	1	13335711	INV00001153	11332497	1	0.5	1	shotgun2dovetail_1-27	0	INV	3to3	1	1	0	0	1.80395	0	10000	10000	0	0	0	0.489362	0.489362	52	23	47
1	2003217	1	13370925	DEL00001154	11367709	1	0.5	1	shotgun2dovetail_1-27	0	DEL	3to5	0	322	0	0	0	0	10000	10000	0	0	0	0.788462	0.788462	41	0	52
1	2003378	1	2007555	DEL00001156	4178	2	1	1	shotgun2dovetail_1-27	0	DEL	3to5	0	271	0	0	0	0	10000	10000	0	0	0	1	1	68	0	68
1	2003478	1	2082772	INV00001157	79295	1	0.5	1	shotgun2dovetail_1-27	0	INV	5to5	0	50	0	0	0	0	63	63	0	0	0	0.837838	0.837838	31	0	37
1	2004180	1	2082304	INV00001158	78125	1	0.5	1	shotgun2dovetail_1-27	0	INV	3to3	0	142	0	0	0	0	10000	10000	0	0	0	0.305556	0.305556	11	0	36
1	2005431	1	2081260	INV00001159	75830	1	0.5	1	shotgun2dovetail_1-27	0	INV	5to5	0	216	0	0	0	0	10000	10000	0	0	0	0.515625	0.515625	33	0	64
1	2007399	1	2079916	INV00001160	72518	2	1	1	shotgun2dovetail_1-27	0	INV	3to3	0	93	0	0	0	0	10000	10000	0	0	0	1	1	77	0	77
1	2032941	1	2279164	INV00001171	246224	1	0.5	1	shotgun2dovetail_1-27	0	INV	5to5	0	307	0	0	0	0	63	63	0	0	0	0.0987654	0.0987654	8	0	81
1	2033524	1	2279031	INV00001172	245508	1	0.5	1	shotgun2dovetail_1-27	0	INV	3to3	0	298	0	0	0	0	10000	10000	0	0	0	0.24	0.24	18	0	75
1	2043621	1	2044153	DUP00001173	533	2	1	1	shotgun2dovetail_1-27	0	DUP	5to3	0	440	0	0	0	0	27	27	0	0	0	1	1	11	0	11
1	2044735	1	2061349	INV00001177	16615	1	0.5	1	shotgun2dovetail_1-27	0	INV	3to3	0	549	0	0	0	0	81	81	0	0	0	0.242424	0.242424	8	0	33
1	2044807	1	2559354	DUP00001179	514548	1	0.5	1	shotgun2dovetail_1-27	0	DUP	5to3	0	345	0	0	0	0	10000	10000	0	0	0	0.419355	0.419355	26	0	62
1	2045071	1	2061170	INV00001182	16100	0	0	1	NA	0	INV	5to5	0	733	0	0	0	36	0	36	0	4256	0.114286	0	0	0	0	35
1	2051857	1	2052209	DUP00001197	353	1	0.5	1	shotgun2dovetail_1-27	0	DUP	5to3	1	3	0	4	1.91004	0	10000	10000	0	0	0	0.380952	0.380952	0	24	63
1	2058553	1	2344552	INV00001202	286000	1	0.5	1	shotgun2dovetail_1-27	0	INV	5to5	0	395	0	0	0	0	10000	10000	0	0	0	0.629032	0.629032	78	0	124
1	2059415	1	2341084	INV00001203	281670	1	0.5	1	shotgun2dovetail_1-27	0	INV	5to5	0	490	0	0	0	0	10000	10000	0	0	0	0.236364	0.236364	13	0	55
1	2059916	1	2340306	INV00001204	280391	1	0.5	1	shotgun2dovetail_1-27	0	INV	3to3	0	50	0	0	0	0	10000	10000	0	0	0	0.230769	0.230769	21	0	91
1	2061191	1	2113445	DUP00001207	52255	1	0.5	1	shotgun2dovetail_1-27	0	DUP	5to3	0	568	0	0	0	0	52	52	0	0	0	0.304348	0.304348	7	0	23
1	2064024	1	2064157	DUP00001215	134	1	0.5	1	shotgun2dovetail_1-27	0	DUP	5to3	1	2	0	1	1.75314	0	10000	10000	0	0	0	0.707547	0.707547	0	75	106
1	2077295	1	2078672	DEL00001219	1378	1	0.5	1	shotgun2dovetail_1-27	0	DEL	3to5	0	422	0	0	0	0	10000	10000	0	0	0	0.280702	0.280702	16	0	57
1	2081528	1	2082305	DUP00001220	778	1	0.5	1	shotgun2dovetail_1-27	0	DUP	5to3	0	240	0	0	0	0	10000	10000	0	0	0	0.5	0.5	9	0	18
1	2084358	1	2084640	DEL00001221	283	1	0.5	1	shotgun2dovetail_1-27	0	DEL	3to5	1	4	0	3	1.97916	0	10000	10000	0	0	0	0.438596	0.438596	0	25	57
1	2090109	1	2091355	DUP00001228	1247	1	0.5	1	shotgun2dovetail_1-27	0	DUP	5to3	0	50	0	0	0	0	10000	10000	0	0	0	0.437788	0.437788	95	0	217
1	2091224	1	2092867	DUP00001234	1644	1	0.5	1	shotgun2dovetail_1-27	0	DUP	5to3	0	285	0	0	0	0	10000	10000	0	0	0	0.348315	0.348315	93	0	267
1	2091286	1	4521150	INV00001237	2429865	1	0.5	1	shotgun2dovetail_1-27	0	INV	3to3	0	680	0	0	0	0	10000	10000	0	0	0	0.122581	0.122581	19	0	155
1	2091346	1	25179484	DEL00001240	23088139	0	0	1	NA	0	DEL	3to5	0	702	0	0	0	152	0	152	0	6620000	0.0674157	0	0	0	0	89
1	2092374	1	10393447	INV00001247	8301074	0	0	1	NA	0	INV	5to5	0	587	0	0	0	128	0	128	0	2490000	0.0659341	0	0	0	0	91
1	2113479	1	2118961	INV00001252	5483	1	0.5	1	shotgun2dovetail_1-27	0	INV	5to5	0	504	0	0	0	0	10000	10000	0	0	0	0.59375	0.59375	19	0	32
1	2113518	1	2420856	DUP00001253	307339	1	0.5	1	shotgun2dovetail_1-27	0	DUP	5to3	0	658	0	0	0	0	80	80	0	0	0	0.28	0.28	14	0	50
1	2120593	1	2121009	DUP00001259	417	0	0	1	NA	0	DUP	5to3	0	571	0	0	0	105	0	105	0	38599	0.0447761	0	0	0	0	67
1	2121219	1	2134153	INV00001260	12935	1	0.5	1	shotgun2dovetail_1-27	0	INV	3to3	0	279	0	0	0	0	10000	10000	0	0	0	0.381818	0.381818	21	0	55
1	2121262	1	2489396	INV00001261	368135	1	0.5	1	shotgun2dovetail_1-27	0	INV	3to3	0	722	0	0	0	0	10000	10000	0	0	0	0.5	0.5	23	0	46
1	2124235	1	2266543	INV00001263	142309	1	0.5	1	shotgun2dovetail_1-27	0	INV	5to5	0	684	0	0	0	0	10000	10000	0	0	0	0.25	0.25	14	0	56
1	2124441	1	2247375	INV00001264	122935	0	0	1	NA	0	INV	5to5	0	534	0	0	0	40	0	40	0	33910	0.0943396	0	0	0	0	53
1	2124452	1	2266347	INV00001265	141896	1	0.5	1	shotgun2dovetail_1-27	0	INV	3to3	0	318	0	0	0	0	10000	10000	0	0	0	0.257576	0.257576	17	0	66
1	2124903	1	2262962	DEL00001267	138060	0	0	1	NA	0	DEL	3to5	0	714	0	0	0	49	0	49	0	37076	0.0517241	0	0	0	0	58
1	2129240	1	2196015	DEL00001270	66776	1	0.5	1	shotgun2dovetail_1-27	0	DEL	3to5	0	447	0	0	0	0	97	97	0	0	0	0.0705882	0.0705882	6	0	85
1	2130009	1	2410597	DEL00001273	280589	1	0.5	1	shotgun2dovetail_1-27	0	DEL	3to5	0	79	0	0	0	0	55	55	0	0	0	0.16	0.16	12	0	75
1	2145899	1	5787514	INV00001280	3641616	0	0	1	NA	0	INV	3to3	0	602	0	0	0	55	0	55	0	1210000	0.075	0	0	0	0	80
1	2146055	1	5787415	INV00001281	3641361	0	0	1	NA	0	INV	5to5	0	759	0	0	0	10000	0	10000	0	1210000	0.0674157	0	0	0	0	89
1	2161888	1	2209841	DEL00001294	47954	1	0.5	1	shotgun2dovetail_1-27	0	DEL	3to5	0	444	0	0	0	0	43	43	0	0	0	0.266667	0.266667	8	0	30
1	2162203	1	2559422	DUP00001299	397220	1	0.5	1	shotgun2dovetail_1-27	0	DUP	5to3	0	509	0	0	0	0	10000	10000	0	0	0	0.303571	0.303571	17	0	56
1	2163648	1	2265119	INV00001302	101472	0	0	1	NA	0	INV	5to5	0	892	0	0	0	82	0	82	0	25633	0.0851064	0	0	0	0	47
1	2182076	1	2384423	INV00001304	202348	1	0.5	1	shotgun2dovetail_1-27	0	INV	3to3	0	641	0	0	0	0	130	130	0	0	0	0.301587	0.301587	19	0	63
1	2187001	1	2187232	DUP00001305	232	1	0.5	1	shotgun2dovetail_1-27	0	DUP	5to3	0	758	0	0	0	0	28	28	0	0	0	0.111111	0.111111	5	0	45
1	2190755	1	6242621	INV00001307	4051867	0	0	1	NA	0	INV	5to5	0	913	0	0	0	53	0	53	0	1310000	0.114286	0	0	0	0	70
1	2191974	1	2192530	DUP00001308	557	1	0.5	1	shotgun2dovetail_1-27	0	DUP	5to3	0	400	0	0	0	0	10000	10000	0	0	0	0.410256	0.410256	32	0	78
1	2206193	1	2411922	DEL00001325	205730	1	0.5	1	shotgun2dovetail_1-27	0	DEL	3to5	0	50	0	0	0	0	10000	10000	0	0	0	0.242857	0.242857	17	0	70
1	2206364	1	2701945	DEL00001326	495582	1	0.5	1	shotgun2dovetail_1-27	0	DEL	3to5	0	194	0	0	0	0	10000	10000	0	0	0	0.452381	0.452381	19	0	42
1	2206432	1	2412463	DUP00001327	206032	1	0.5	1	shotgun2dovetail_1-27	0	DUP	5to3	0	357	0	0	0	0	67	67	0	0	0	0.2	0.2	11	0	55
1	2206432	1	2702122	DUP00001328	495691	1	0.5	1	shotgun2dovetail_1-27	0	DUP	5to3	0	335	0	0	0	0	10000	10000	0	0	0	0.564516	0.564516	35	0	62
1	2214119	1	2270944	INV00001329	56826	1	0.5	1	shotgun2dovetail_1-27	0	INV	5to5	0	784	0	0	0	0	10000	10000	0	0	0	0.157895	0.157895	9	0	57
1	2214120	1	2271062	INV00001330	56943	1	0.5	1	shotgun2dovetail_1-27	0	INV	3to3	0	585	0	0	0	0	10000	10000	0	0	0	0.226415	0.226415	12	0	53
1	2214283	1	2715315	DEL00001332	501033	1	0.5	1	shotgun2dovetail_1-27	0	DEL	3to5	0	803	0	0	0	0	10000	10000	0	0	0	0.815385	0.815385	53	0	65
1	2215737	1	2217049	DEL00001334	1313	1	0.5	1	shotgun2dovetail_1-27	0	DEL	3to5	0	460	0	0	0	0	28	28	0	0	0	0.0612245	0.0612245	3	0	49
1	2245372	1	2245467	DEL00001340	96	1	0.5	1	shotgun2dovetail_1-27	0	DEL	3to5	1	15	0	14	1.92234	0	10000	10000	0	0	0	0.327869	0.327869	0	20	61
1	2249870	1	2254870	DEL00001341	5001	2	1	1	shotgun2dovetail_1-27	0	DEL	3to5	0	601	0	0	0	0	15	15	0	0	0	1	1	5	0	5
1	2258035	1	2258123	DEL00001344	89	2	1	1	shotgun2dovetail_1-27	0	DEL	3to5	1	3	0	3	1.9836	0	81	81	0	0	0	1	1	0	27	27
1	2259940	1	2260350	DUP00001345	411	1	0.5	1	shotgun2dovetail_1-27	0	DUP	5to3	1	4	0	5	1.73747	0	10000	10000	0	0	0	0.44	0.44	0	11	25
1	2265119	1	2265247	DUP00001348	129	1	0.5	1	shotgun2dovetail_1-27	0	DUP	5to3	0	830	0	0	0	0	47	47	0	0	0	0.214286	0.214286	3	0	14
1	2266415	1	2441903	DEL00001349	175489	0	0	1	NA	0	DEL	3to5	0	566	0	0	0	111	0	111	0	58490	0.0694444	0	0	0	0	72
1	2274034	1	2274091	DEL00001353	58	1	0.5	1	shotgun2dovetail_1-27	0	DEL	3to5	1	2	0	1	1.93033	0	10000	10000	0	0	0	0.5	0.5	0	26	52
1	2275109	1	2333565	INV00001354	58457	2	1	1	shotgun2dovetail_1-27	0	INV	3to3	0	497	0	0	0	0	152	152	0	0	0	0.984375	0.984375	63	0	64
1	2275894	1	2332246	INV00001355	56353	1	0.5	1	shotgun2dovetail_1-27	0	INV	5to5	0	50	0	0	0	0	10000	10000	0	0	0	0.703704	0.703704	19	0	27
1	2286977	1	2287175	DEL00001361	199	2	1	1	shotgun2dovetail_1-27	0	DEL	3to5	1	1	0	0	1.96141	0	157	157	0	0	0	0.981818	0.981818	0	54	55
1	2288995	1	2289347	DEL00001362	353	1	0.5	1	shotgun2dovetail_1-27	0	DEL	3to5	1	4	0	4	1.9805	0	10000	10000	0	0	0	0.631579	0.631579	0	24	38
1	2296723	1	2296802	DEL00001366	80	1	0.5	1	shotgun2dovetail_1-27	0	DEL	3to5	1	7	0	9	1.79007	0	10000	10000	0	0	0	0.586207	0.586207	0	17	29
1	2300530	1	2303235	INV00001367	2706	1	0.5	1	shotgun2dovetail_1-27	0	INV	5to5	0	624	0	0	0	0	36	36	0	0	0	0.105263	0.105263	6	0	57
1	2301841	1	2302074	DEL00001369	234	1	0.5	1	shotgun2dovetail_1-27	0	DEL	3to5	1	8	0	9	1.86153	0	99	99	0	0	0	0.2	0.2	0	4	20
1	2302490	1	2302610	DEL00001370	121	2	1	1	shotgun2dovetail_1-27	0	DEL	3to5	1	12	0	13	1.91324	0	51	51	0	0	0	1	1	0	17	17
1	2317921	1	2318001	DEL00001374	81	1	0.5	1	shotgun2dovetail_1-27	0	DEL	3to5	1	3	0	3	1.91354	0	10000	10000	0	0	0	0.516667	0.516667	0	31	60
1	2322230	1	2322231	INS00001375	54	2	1	1	shotgun2dovetail_1-27	0	INS	NtoN	1	4	54	4	1.99696	0	10000	10000	0	0	0	1	1	0	81	81
1	2323089	1	2326088	DEL00001376	3000	2	1	1	shotgun2dovetail_1-27	0	DEL	3to5	0	574	0	0	0	0	96	96	0	0	0	1	1	32	0	32
1	2329433	1	2565479	INV00001378	236047	1	0.5	1	shotgun2dovetail_1-27	0	INV	5to5	0	728	0	0	0	0	10000	10000	0	0	0	0.485149	0.485149	49	0	101
1	2329597	1	2565667	INV00001379	236071	0	0	1	NA	0	INV	3to3	0	774	0	0	0	41	0	41	0	63388	0.158537	0	0	0	0	82
1	2332147	1	2344263	INV00001384	12117	1	0.5	1	shotgun2dovetail_1-27	0	INV	3to3	0	613	0	0	0	0	10000	10000	0	0	0	0.416667	0.416667	10	0	24
1	2333759	1	2352251	DUP00001385	18493	2	1	1	shotgun2dovetail_1-27	0	DUP	5to3	1	6	0	5	1.84986	0	138	138	0	0	0	1	1	0	47	47
1	2333994	1	2352245	DUP00001386	18252	1	0.5	1	shotgun2dovetail_1-27	0	DUP	5to3	0	115	0	0	0	0	10000	10000	0	0	0	0.747475	0.747475	74	0	99
1	2340030	1	2341084	DEL00001388	1055	1	0.5	1	shotgun2dovetail_1-27	0	DEL	3to5	0	454	0	0	0	0	151	151	0	0	0	0.102041	0.102041	5	0	49
1	2344263	1	2357149	DEL00001389	12887	1	0.5	1	shotgun2dovetail_1-27	0	DEL	3to5	0	446	0	0	0	0	10000	10000	0	0	0	0.102767	0.102767	26	0	253
1	2344722	1	2345076	DUP00001390	355	0	0	1	NA	0	DUP	5to3	0	781	0	0	0	79	0	79	0	45520	0.0348837	0	0	0	0	86
1	2355873	1	3868026	INV00001394	1512154	1	0.5	1	shotgun2dovetail_1-27	0	INV	3to3	0	462	0	0	0	0	10000	10000	0	0	0	0.220588	0.220588	15	0	68
1	2358474	1	2387068	INV00001395	28595	1	0.5	1	shotgun2dovetail_1-27	0	INV	3to3	0	494	0	0	0	0	10000	10000	0	0	0	0.632979	0.632979	119	0	188
1	2360525	1	2362300	DUP00001396	1776	1	0.5	1	shotgun2dovetail_1-27	0	DUP	5to3	0	570	0	0	0	0	10000	10000	0	0	0	0.269231	0.269231	14	0	52
1	2360603	1	3867938	DEL00001398	1507336	1	0.5	1	shotgun2dovetail_1-27	0	DEL	3to5	0	825	0	0	0	0	10000	10000	0	0	0	0.121495	0.121495	13	0	107
1	2362399	1	2387179	DUP00001400	24781	1	0.5	1	shotgun2dovetail_1-27	0	DUP	5to3	0	637	0	0	0	0	10000	10000	0	0	0	0.457143	0.457143	32	0	70
1	2364498	1	2365082	DUP00001403	585	1	0.5	1	shotgun2dovetail_1-27	0	DUP	5to3	0	571	0	0	0	0	10000	10000	0	0	0	0.277778	0.277778	10	0	36
1	2364726	1	2380193	DEL00001404	15468	1	0.5	1	shotgun2dovetail_1-27	0	DEL	3to5	1	5	0	6	1.82186	0	10000	10000	0	0	0	0.817352	0.817352	214	179	219
1	2364731	1	2386163	DEL00001405	21433	1	0.5	1	shotgun2dovetail_1-27	0	DEL	3to5	0	429	0	0	0	0	10000	10000	0	0	0	0.806723	0.806723	192	0	238
1	2368512	1	2368612	DEL00001406	101	2	1	1	shotgun2dovetail_1-27	0	DEL	3to5	1	1	0	0	1.95796	0	126	126	0	0	0	1	1	0	42	42
1	2376522	1	2385771	INV00001407	9250	1	0.5	1	shotgun2dovetail_1-27	0	INV	5to5	0	178	0	0	0	0	10000	10000	0	0	0	0.543478	0.543478	25	0	46
1	2380295	1	2386164	DEL00001410	5870	1	0.5	1	shotgun2dovetail_1-27	0	DEL	3to5	1	2	0	1	1.94668	0	10000	10000	0	0	0	0.241935	0.241935	0	30	124
1	2380685	1	2386161	DEL00001411	5477	1	0.5	1	shotgun2dovetail_1-27	0	DEL	3to5	0	167	0	0	0	0	10000	10000	0	0	0	0.724638	0.724638	200	0	276
1	2383850	1	2386718	DUP00001412	2869	1	0.5	1	shotgun2dovetail_1-27	0	DUP	5to3	0	409	0	0	0	0	93	93	0	0	0	0.225806	0.225806	7	0	31
1	2383989	1	2386795	DEL00001414	2807	1	0.5	1	shotgun2dovetail_1-27	0	DEL	3to5	0	547	0	0	0	0	10000	10000	0	0	0	0.5	0.5	21	0	42
1	2386485	1	12126986	DEL00001421	9740502	2	1	1	shotgun2dovetail_1-27	0	DEL	3to5	1	8	0	8	1.83996	0	20	20	0	0	0	0.932432	0.932432	0	69	74
1	2390458	1	2393066	INV00001422	2609	2	1	1	shotgun2dovetail_1-27	0	INV	3to3	0	351	0	0	0	0	10000	10000	0	0	0	1	1	82	0	82
1	2390458	1	2393165	DEL00001423	2708	2	1	1	shotgun2dovetail_1-27	0	DEL	3to5	0	281	0	0	0	0	10000	10000	0	0	0	1	1	107	0	107
1	2391286	1	2394686	INV00001424	3401	1	0.5	1	shotgun2dovetail_1-27	0	INV	3to3	0	557	0	0	0	0	10000	10000	0	0	0	0.19697	0.19697	13	0	66
1	2391861	1	2394243	INV00001425	2383	1	0.5	1	shotgun2dovetail_1-27	0	INV	5to5	0	553	0	0	0	0	10000	10000	0	0	0	0.253731	0.253731	17	0	67
1	2397554	1	2455693	INV00001428	58140	2	1	1	shotgun2dovetail_1-27	0	INV	3to3	0	322	0	0	0	0	10000	10000	0	0	0	1	1	69	0	69
1	2406167	1	2641070	INV00001429	234904	2	1	1	shotgun2dovetail_1-27	0	INV	5to5	1	10	0	10	1.92804	0	93	93	0	0	0	1	1	10	31	31
1	2406304	1	2641068	INV00001430	234765	1	0.5	1	shotgun2dovetail_1-27	0	INV	3to3	0	495	0	0	0	0	36	36	0	0	0	0.132353	0.132353	9	0	68
1	2419545	1	2419777	DEL00001438	233	1	0.5	1	shotgun2dovetail_1-27	0	DEL	3to5	1	12	0	11	1.84589	0	10000	10000	0	0	0	0.322581	0.322581	0	10	31
1	2421761	1	2421827	DEL00001442	67	2	1	1	shotgun2dovetail_1-27	0	DEL	3to5	1	2	0	1	1.76699	0	48	48	0	0	0	1	1	0	16	16
1	2433805	1	2433858	DEL00001445	54	2	1	1	shotgun2dovetail_1-27	0	DEL	3to5	1	10	0	11	1.95849	0	99	99	0	0	0	1	1	0	33	33
1	2445093	1	2446143	DUP00001447	1051	0	0	1	NA	0	DUP	5to3	0	491	0	0	0	18	0	18	0	189	0.0625	0	0	0	0	64
1	2488011	1	2488364	DUP00001450	354	0	0	1	NA	0	DUP	5to3	0	674	0	0	0	31	0	31	0	59488	0.121212	0	0	0	0	33
1	2488378	1	2488524	DEL00001451	147	1	0.5	1	shotgun2dovetail_1-27	0	DEL	3to5	1	9	0	8	1.94977	0	66	66	0	0	0	0.869565	0.869565	0	40	46
1	2490349	1	2692574	DEL00001454	202226	1	0.5	1	shotgun2dovetail_1-27	0	DEL	3to5	0	569	0	0	0	0	25	25	0	0	0	0.133333	0.133333	6	0	45
1	2493413	1	2493874	DUP00001456	462	0	0	1	NA	0	DUP	5to3	0	487	0	0	0	57	0	57	0	44944	0.0491803	0	0	0	0	61
1	2514413	1	2514414	INS00001461	63	1	0.5	1	shotgun2dovetail_1-27	0	INS	NtoN	1	6	63	5	1.92848	0	10000	10000	0	0	0	0.534483	0.534483	0	31	58
1	2545142	1	2545488	DUP00001468	347	0	0	1	NA	0	DUP	5to3	0	614	0	0	0	69	0	69	0	38331	0.0595238	0	0	0	0	84
1	2547075	1	2547486	DUP00001469	412	1	0.5	1	shotgun2dovetail_1-27	0	DUP	5to3	0	574	0	0	0	0	10000	10000	0	0	0	0.0841121	0.0841121	9	0	107
1	2553275	1	24651150	DUP00001470	22097876	1	0.5	1	shotgun2dovetail_1-27	0	DUP	5to3	0	685	0	0	0	0	29	29	0	0	0	0.142857	0.142857	3	0	21
1	2553875	1	2648909	INV00001478	95035	1	0.5	1	shotgun2dovetail_1-27	0	INV	5to5	0	732	0	0	0	0	46	46	0	0	0	0.222222	0.222222	6	0	27
1	2555074	1	2555821	DUP00001479	748	1	0.5	1	shotgun2dovetail_1-27	0	DUP	5to3	0	380	0	0	0	0	10000	10000	0	0	0	0.267857	0.267857	15	0	56
1	2559409	1	2736331	INV00001486	176923	1	0.5	1	shotgun2dovetail_1-27	0	INV	3to3	0	526	0	0	0	0	10000	10000	0	0	0	0.375	0.375	12	0	32
1	2565479	1	2565677	DUP00001487	199	1	0.5	1	shotgun2dovetail_1-27	0	DUP	5to3	0	772	0	0	0	0	122	122	0	0	0	0.304348	0.304348	7	0	23
1	2565621	1	2657121	INV00001488	91501	1	0.5	1	shotgun2dovetail_1-27	0	INV	5to5	0	897	0	0	0	0	10000	10000	0	0	0	0.528302	0.528302	56	0	106
1	2565836	1	2592640	INV00001489	26805	1	0.5	1	shotgun2dovetail_1-27	0	INV	3to3	0	370	0	0	0	0	10000	10000	0	0	0	0.416667	0.416667	25	0	60
1	2565971	1	2581132	INV00001491	15162	1	0.5	1	shotgun2dovetail_1-27	0	INV	5to5	0	218	0	0	0	0	10000	10000	0	0	0	0.350877	0.350877	20	0	57
1	2566380	1	2580953	INV00001493	14574	1	0.5	1	shotgun2dovetail_1-27	0	INV	3to3	0	381	0	0	0	0	10000	10000	0	0	0	0.409091	0.409091	27	0	66
1	2566926	1	2647402	INV00001494	80477	1	0.5	1	shotgun2dovetail_1-27	0	INV	5to5	0	413	0	0	0	0	10000	10000	0	0	0	0.322034	0.322034	19	0	59
1	2567035	1	2647325	INV00001495	80291	1	0.5	1	shotgun2dovetail_1-27	0	INV	3to3	0	318	0	0	0	0	10000	10000	0	0	0	0.333333	0.333333	21	0	63
1	2569944	1	2570864	DUP00001496	921	1	0.5	1	shotgun2dovetail_1-27	0	DUP	5to3	0	354	0	0	0	0	10000	10000	0	0	0	0.369048	0.369048	31	0	84
1	2573186	1	2575714	DUP00001498	2529	0	0	1	NA	0	DUP	5to3	0	534	0	0	0	30	0	30	0	937	0.0606061	0	0	0	0	66
1	2573615	1	2588723	DUP00001500	15109	0	0	1	NA	0	DUP	5to3	0	605	0	0	0	106	0	106	0	4536	0.0746269	0	0	0	0	67
1	2573871	1	2694659	DEL00001505	120789	0	0	1	NA	0	DEL	3to5	0	588	0	0	0	81	0	81	0	29420	0.109589	0	0	0	0	73
1	2585643	1	2592498	DUP00001511	6856	1	0.5	1	shotgun2dovetail_1-27	0	DUP	5to3	0	85	0	0	0	0	10000	10000	0	0	0	0.782609	0.782609	36	0	46
1	2585839	1	2592588	DEL00001512	6750	1	0.5	1	shotgun2dovetail_1-27	0	DEL	3to5	0	67	0	0	0	0	120	120	0	0	0	0.84	0.84	21	0	25
1	2588778	1	2615037	DUP00001524	26260	1	0.5	1	shotgun2dovetail_1-27	0	DUP	5to3	0	407	0	0	0	0	10000	10000	0	0	0	0.65625	0.65625	42	0	64
1	2588961	1	2616018	DEL00001527	27058	1	0.5	1	shotgun2dovetail_1-27	0	DEL	3to5	0	364	0	0	0	0	10000	10000	0	0	0	0.409091	0.409091	18	0	44
1	2592017	1	2655905	INV00001529	63889	1	0.5	1	shotgun2dovetail_1-27	0	INV	3to3	1	7	0	6	1.93223	0	10000	10000	0	0	0	0.540541	0.540541	0	20	37
1	2592109	1	2592498	DUP00001530	390	1	0.5	1	shotgun2dovetail_1-27	0	DUP	5to3	0	585	0	0	0	0	10000	10000	0	0	0	0.75	0.75	42	0	56
1	2592498	1	2655942	INV00001534	63445	1	0.5	1	shotgun2dovetail_1-27	0	INV	3to3	0	50	0	0	0	0	10000	10000	0	0	0	0.351351	0.351351	13	0	37
1	2604750	1	3666396	INV00001544	1061647	0	0	1	NA	0	INV	5to5	0	737	0	0	0	134	0	134	0	291322	0.0740741	0	0	0	0	81
1	2606445	1	2636258	INV00001545	29814	1	0.5	1	shotgun2dovetail_1-27	0	INV	5to5	1	6	0	6	1.87632	0	10000	10000	0	0	0	0.65	0.65	0	26	40
1	2610165	1	2614716	DUP00001546	4552	1	0.5	1	shotgun2dovetail_1-27	0	DUP	5to3	0	446	0	0	0	0	10000	10000	0	0	0	0.381579	0.381579	29	0	76
1	2610329	1	2614896	DEL00001548	4568	1	0.5	1	shotgun2dovetail_1-27	0	DEL	3to5	0	744	0	0	0	0	60	60	0	0	0	0.161765	0.161765	11	0	68
1	2616009	1	2694379	DUP00001550	78371	1	0.5	1	shotgun2dovetail_1-27	0	DUP	5to3	0	368	0	0	0	0	92	92	0	0	0	0.342105	0.342105	13	0	38
1	2618463	1	2628463	DEL00001553	10001	2	1	1	shotgun2dovetail_1-27	0	DEL	3to5	0	133	0	0	0	0	10000	10000	0	0	0	1	1	84	0	84
1	2633354	1	2634421	DEL00001554	1068	2	1	1	shotgun2dovetail_1-27	0	DEL	3to5	1	10	0	9	1.98253	0	10000	10000	0	0	0	1	1	72	59	59
1	2654430	1	25061334	DUP00001567	22406905	1	0.5	1	shotgun2dovetail_1-27	0	DUP	5to3	0	810	0	0	0	0	10000	10000	0	0	0	0.352941	0.352941	18	0	51
1	2655215	1	2656153	DEL00001569	939	1	0.5	1	shotgun2dovetail_1-27	0	DEL	3to5	1	1	0	0	1.98401	0	10000	10000	0	0	0	0.45614	0.45614	21	26	57
1	2658347	1	24708263	INV00001573	22049917	1	0.5	1	shotgun2dovetail_1-27	0	INV	5to5	0	568	0	0	0	0	42	42	0	0	0	0.235294	0.235294	4	0	17
1	2679867	1	4389670	INV00001581	1709804	1	0.5	1	shotgun2dovetail_1-27	0	INV	3to3	0	920	0	0	0	0	10000	10000	0	0	0	0.473384	0.473384	249	0	526
1	2683906	1	2684185	DEL00001584	280	1	0.5	1	shotgun2dovetail_1-27	0	DEL	3to5	1	5	0	4	1.76802	0	10000	10000	0	0	0	0.522388	0.522388	0	35	67
1	2692574	1	2707111	DUP00001585	14538	1	0.5	1	shotgun2dovetail_1-27	0	DUP	5to3	0	817	0	0	0	0	53	53	0	0	0	0.0967742	0.0967742	3	0	31
1	2701919	1	2715445	DUP00001589	13527	1	0.5	1	shotgun2dovetail_1-27	0	DUP	5to3	0	77	0	0	0	0	10000	10000	0	0	0	0.777778	0.777778	35	0	45
1	2702158	1	2715307	DEL00001590	13150	1	0.5	1	shotgun2dovetail_1-27	0	DEL	3to5	0	70	0	0	0	0	10000	10000	0	0	0	0.782609	0.782609	54	0	69
1	2714771	1	2714857	DEL00001595	87	2	1	1	shotgun2dovetail_1-27	0	DEL	3to5	1	3	0	2	1.93157	0	138	138	0	0	0	1	1	0	46	46
1	2720922	1	2721606	INV00001596	685	1	0.5	1	shotgun2dovetail_1-27	0	INV	5to5	0	364	0	0	0	0	10000	10000	0	0	0	0.257143	0.257143	9	0	35
1	2721018	1	2721388	INV00001597	371	1	0.5	1	shotgun2dovetail_1-27	0	INV	3to3	0	430	0	0	0	0	117	117	0	0	0	0.269231	0.269231	7	0	26
1	2731865	1	2732255	DUP00001598	391	1	0.5	1	shotgun2dovetail_1-27	0	DUP	5to3	0	573	0	0	0	0	45	45	0	0	0	0.166667	0.166667	4	0	24
1	2750361	1	2750717	DUP00001605	357	1	0.5	1	shotgun2dovetail_1-27	0	DUP	5to3	0	797	0	0	0	0	157	157	0	0	0	0.146341	0.146341	6	0	41
1	2751333	1	3256396	DUP00001607	505064	1	0.5	1	shotgun2dovetail_1-27	0	DUP	5to3	0	288	0	0	0	0	10000	10000	0	0	0	0.272727	0.272727	18	0	66
1	2757087	1	2757695	DUP00001608	609	1	0.5	1	shotgun2dovetail_1-27	0	DUP	5to3	0	359	0	0	0	0	15	15	0	0	0	0.0909091	0.0909091	3	0	33
1	2757639	1	2757705	DEL00001609	67	1	0.5	1	shotgun2dovetail_1-27	0	DEL	3to5	1	3	0	2	1.82821	0	10000	10000	0	0	0	0.826923	0.826923	0	86	104
1	2769383	1	2803447	DUP00001610	34065	1	0.5	1	shotgun2dovetail_1-27	0	DUP	5to3	0	448	0	0	0	0	10000	10000	0	0	0	0.123711	0.123711	12	0	97
1	2769663	1	2803689	DEL00001611	34027	1	0.5	1	shotgun2dovetail_1-27	0	DEL	3to5	0	255	0	0	0	0	10000	10000	0	0	0	0.207921	0.207921	21	0	101
1	2770860	1	2782325	DUP00001613	11466	1	0.5	1	shotgun2dovetail_1-27	0	DUP	5to3	0	161	0	0	0	0	10000	10000	0	0	0	0.556338	0.556338	79	0	142
1	2771846	1	2805707	DEL00001616	33862	0	0	1	NA	0	DEL	3to5	0	88	0	0	0	157	0	157	0	5658	0.0654206	0	0	0	0	107
1	2772594	1	2806959	DUP00001617	34366	1	0.5	1	shotgun2dovetail_1-27	0	DUP	5to3	0	50	0	0	0	0	10000	10000	0	0	0	0.192771	0.192771	16	0	83
1	2772595	1	2793933	INV00001618	21339	1	0.5	1	shotgun2dovetail_1-27	0	INV	5to5	0	50	0	0	0	0	10000	10000	0	0	0	0.113924	0.113924	9	0	79
1	2772769	1	2794200	INV00001619	21432	1	0.5	1	shotgun2dovetail_1-27	0	INV	3to3	0	590	0	0	0	0	10000	10000	0	0	0	0.149254	0.149254	10	0	67
1	2773849	1	2777554	INV00001620	3706	1	0.5	1	shotgun2dovetail_1-27	0	INV	5to5	0	345	0	0	0	0	10000	10000	0	0	0	0.273684	0.273684	26	0	95
1	2774199	1	2777322	INV00001621	3124	1	0.5	1	shotgun2dovetail_1-27	0	INV	3to3	0	569	0	0	0	0	34	34	0	0	0	0.126761	0.126761	9	0	71
1	2775794	1	2809530	DUP00001622	33737	1	0.5	1	shotgun2dovetail_1-27	0	DUP	5to3	0	72	0	0	0	0	151	151	0	0	0	0.263158	0.263158	10	0	38
1	2775970	1	2809291	DEL00001623	33322	1	0.5	1	shotgun2dovetail_1-27	0	DEL	3to5	0	443	0	0	0	0	10000	10000	0	0	0	0.25	0.25	11	0	44
1	2776869	1	2781149	DEL00001624	4281	1	0.5	1	shotgun2dovetail_1-27	0	DEL	3to5	1	5	0	6	1.87062	0	10000	10000	0	0	0	0.491803	0.491803	51	30	61
1	2778704	1	2779776	DEL00001627	1073	2	1	1	shotgun2dovetail_1-27	0	DEL	3to5	1	13	0	13	1.69532	0	39	39	0	0	0	1	1	31	13	13
1	2779681	1	6273226	INV00001629	3493546	0	0	1	NA	0	INV	3to3	0	661	0	0	0	56	0	56	0	1160000	0.0526316	0	0	0	0	38
1	2782708	1	2803079	DEL00001632	20372	1	0.5	1	shotgun2dovetail_1-27	0	DEL	3to5	0	600	0	0	0	0	10000	10000	0	0	0	0.697674	0.697674	30	0	43
1	2790304	1	2809999	INV00001635	19696	1	0.5	1	shotgun2dovetail_1-27	0	INV	5to5	0	50	0	0	0	0	24	24	0	0	0	0.916667	0.916667	11	0	12
1	2791653	1	4294949	DUP00001643	1503297	0	0	1	NA	0	DUP	5to3	0	786	0	0	0	10000	0	10000	0	422276	0.0485437	0	0	0	0	103
1	2795608	1	2805434	INV00001646	9827	0	0	1	NA	0	INV	5to5	0	333	0	0	0	32	0	32	0	1707	0.106383	0	0	0	0	47
1	2795840	1	2805253	INV00001647	9414	1	0.5	1	shotgun2dovetail_1-27	0	INV	3to3	0	353	0	0	0	0	10000	10000	0	0	0	0.343284	0.343284	23	0	67
1	2798048	1	2803093	INV00001648	5046	1	0.5	1	shotgun2dovetail_1-27	0	INV	5to5	0	259	0	0	0	0	10000	10000	0	0	0	0.464286	0.464286	13	0	28
1	2799301	1	2811791	DUP00001650	12491	1	0.5	1	shotgun2dovetail_1-27	0	DUP	5to3	0	495	0	0	0	0	10000	10000	0	0	0	0.5	0.5	16	0	32
1	2799694	1	2812278	DEL00001652	12585	1	0.5	1	shotgun2dovetail_1-27	0	DEL	3to5	0	348	0	0	0	0	148	148	0	0	0	0.619048	0.619048	13	0	21
1	2800213	1	2821736	INV00001653	21524	1	0.5	1	shotgun2dovetail_1-27	0	INV	5to5	0	585	0	0	0	0	10000	10000	0	0	0	0.170213	0.170213	8	0	47
1	2801167	1	2821173	INV00001654	20007	1	0.5	1	shotgun2dovetail_1-27	0	INV	3to3	0	71	0	0	0	0	10000	10000	0	0	0	0.285714	0.285714	10	0	35
1	2801172	1	2819320	INV00001655	18149	1	0.5	1	shotgun2dovetail_1-27	0	INV	5to5	0	312	0	0	0	0	10000	10000	0	0	0	0.588235	0.588235	40	0	68
1	2802342	1	2880638	INV00001659	78297	1	0.5	1	shotgun2dovetail_1-27	0	INV	3to3	0	294	0	0	0	0	10000	10000	0	0	0	0.643836	0.643836	47	0	73
1	2809860	1	4189510	DUP00001664	1379651	1	0.5	1	shotgun2dovetail_1-27	0	DUP	5to3	0	71	0	0	0	0	10000	10000	0	0	0	0.317647	0.317647	27	0	85
1	2811073	1	4259086	INV00001665	1448014	2	1	1	shotgun2dovetail_1-27	0	INV	3to3	0	775	0	0	0	0	25	25	0	0	0	1	1	10	0	10
1	2818776	1	2876781	INV00001668	58006	1	0.5	1	shotgun2dovetail_1-27	0	INV	3to3	0	417	0	0	0	0	28	28	0	0	0	0.878049	0.878049	36	0	41
1	2819508	1	2876061	INV00001669	56554	1	0.5	1	shotgun2dovetail_1-27	0	INV	5to5	0	457	0	0	0	0	10000	10000	0	0	0	0.390244	0.390244	48	0	123
1	2820202	1	2871956	INV00001670	51755	1	0.5	1	shotgun2dovetail_1-27	0	INV	3to3	0	50	0	0	0	0	10000	10000	0	0	0	0.5	0.5	17	0	34
1	2820760	1	2871171	INV00001671	50412	0	0	1	NA	0	INV	5to5	0	524	0	0	0	58	0	58	0	23954	0.0888889	0	0	0	0	45
1	2825687	1	2866121	DEL00001676	40435	2	1	1	shotgun2dovetail_1-27	0	DEL	3to5	0	332	0	0	0	0	23	23	0	0	0	1	1	8	0	8
1	2825687	1	2894956	DEL00001677	69270	1	0.5	1	shotgun2dovetail_1-27	0	DEL	3to5	0	123	0	0	0	0	10000	10000	0	0	0	0.5125	0.5125	41	0	80
1	2825786	1	2840867	INV00001678	15082	2	1	1	shotgun2dovetail_1-27	0	INV	5to5	0	355	0	0	0	0	10000	10000	0	0	0	1	1	66	0	66
1	2825790	1	2838723	DUP00001679	12934	2	1	1	shotgun2dovetail_1-27	0	DUP	5to3	0	135	0	0	0	0	20	20	0	0	0	0.965517	0.965517	28	0	29
1	2828017	1	2854550	INV00001683	26534	1	0.5	1	shotgun2dovetail_1-27	0	INV	3to3	0	346	0	0	0	0	10000	10000	0	0	0	0.568182	0.568182	25	0	44
1	2828779	1	2850021	DUP00001687	21243	0	0	1	NA	0	DUP	5to3	0	405	0	0	0	89	0	89	0	16054	0.0416667	0	0	0	0	48
1	2829113	1	2866937	DEL00001689	37825	1	0.5	1	shotgun2dovetail_1-27	0	DEL	3to5	0	483	0	0	0	0	151	151	0	0	0	0.636364	0.636364	7	0	11
1	2829117	1	2851424	INV00001690	22308	1	0.5	1	shotgun2dovetail_1-27	0	INV	3to3	1	3	0	4	1.93936	0	10000	10000	0	0	0	0.527273	0.527273	0	29	55
1	2829197	1	2851801	INV00001691	22605	2	1	1	shotgun2dovetail_1-27	0	INV	3to3	0	111	0	0	0	0	140	140	0	0	0	1	1	51	0	51
1	2837284	1	2841673	INV00001695	4390	1	0.5	1	shotgun2dovetail_1-27	0	INV	5to5	0	273	0	0	0	0	148	148	0	0	0	0.15942	0.15942	11	0	69
1	2837877	1	2842390	INV00001696	4514	1	0.5	1	shotgun2dovetail_1-27	0	INV	3to3	1	4	0	3	1.96194	0	10000	10000	0	0	0	0.4	0.4	0	20	50
1	2838254	1	2840961	INV00001698	2708	1	0.5	1	shotgun2dovetail_1-27	0	INV	5to5	0	50	0	0	0	0	10000	10000	0	0	0	0.851852	0.851852	69	0	81
1	2838464	1	2841120	INV00001700	2657	1	0.5	1	shotgun2dovetail_1-27	0	INV	3to3	0	737	0	0	0	0	66	66	0	0	0	0.147059	0.147059	5	0	34
1	2838474	1	4385883	INV00001702	1547410	0	0	1	NA	0	INV	5to5	0	770	0	0	0	10000	0	10000	0	526459	0.0470085	0	0	0	0	1872
1	2840131	1	4537551	INV00001708	1697421	1	0.5	1	shotgun2dovetail_1-27	0	INV	5to5	0	414	0	0	0	0	10000	10000	0	0	0	0.386792	0.386792	41	0	106
1	2841631	1	2842389	DUP00001720	759	1	0.5	1	shotgun2dovetail_1-27	0	DUP	5to3	1	3	0	3	1.97066	0	10000	10000	0	0	0	0.329897	0.329897	42	32	97
1	2843661	1	2896948	INV00001721	53288	1	0.5	1	shotgun2dovetail_1-27	0	INV	3to3	0	789	0	0	0	0	10000	10000	0	0	0	0.227273	0.227273	10	0	44
1	2847304	1	2847967	INV00001724	664	1	0.5	1	shotgun2dovetail_1-27	0	INV	3to3	0	386	0	0	0	0	10000	10000	0	0	0	0.325	0.325	13	0	40
1	2847485	1	2883719	INV00001725	36235	2	1	1	shotgun2dovetail_1-27	0	INV	5to5	0	740	0	0	0	0	101	101	0	0	0	1	1	40	0	40
1	2848286	1	2848706	INV00001729	421	1	0.5	1	shotgun2dovetail_1-27	0	INV	5to5	0	462	0	0	0	0	10000	10000	0	0	0	0.733585	0.733585	1553	0	2117
1	2848371	1	16321822	DUP00001733	13473452	0	0	1	NA	0	DUP	5to3	0	627	0	0	0	10000	0	10000	0	4120000	0.00761421	0	0	0	0	394
1	2848519	1	4411082	INV00001736	1562564	1	0.5	1	shotgun2dovetail_1-27	0	INV	5to5	1	3	0	3	1.983	0	10000	10000	0	0	0	0.0932785	0.0932785	836	204	2187
1	2848647	1	2848703	DEL00001737	57	0	0	1	NA	0	DEL	3to5	1	3	0	2	1.99994	10000	0	10000	0	303568	0.0179089	0	0	0	0	3797
1	2848705	1	2848828	INV00001738	124	1	0.5	1	shotgun2dovetail_1-27	0	INV	3to3	0	573	0	0	0	0	10000	10000	0	0	0	0.152244	0.152244	95	0	624
1	2848725	1	4387657	INV00001739	1538933	1	0.5	1	shotgun2dovetail_1-27	0	INV	5to5	0	883	0	0	0	0	10000	10000	0	0	0	0.238896	0.238896	796	0	3332
1	2850224	1	4537551	DEL00001742	1687328	0	0	1	NA	0	DEL	3to5	0	707	0	0	0	112	0	112	0	638913	0.0746269	0	0	0	0	67
1	2850566	1	2868049	INV00001744	17484	1	0.5	1	shotgun2dovetail_1-27	0	INV	5to5	0	548	0	0	0	0	85	85	0	0	0	0.105263	0.105263	6	0	57
1	2851463	1	2867313	INV00001746	15851	1	0.5	1	shotgun2dovetail_1-27	0	INV	3to3	0	592	0	0	0	0	10000	10000	0	0	0	0.622951	0.622951	38	0	61
1	2851525	1	2867039	INV00001747	15515	1	0.5	1	shotgun2dovetail_1-27	0	INV	5to5	0	647	0	0	0	0	10000	10000	0	0	0	0.4	0.4	16	0	40
1	2866205	1	2895356	DUP00001757	29152	1	0.5	1	shotgun2dovetail_1-27	0	DUP	5to3	0	207	0	0	0	0	10000	10000	0	0	0	0.477064	0.477064	52	0	109
1	2869495	1	2871742	DEL00001761	2248	1	0.5	1	shotgun2dovetail_1-27	0	DEL	3to5	0	206	0	0	0	0	147	147	0	0	0	0.3	0.3	15	0	50
1	2869709	1	2879648	INV00001762	9940	2	1	1	shotgun2dovetail_1-27	0	INV	5to5	0	363	0	0	0	0	10000	10000	0	0	0	1	1	142	0	142
1	2870844	1	2874525	DEL00001764	3682	2	1	1	shotgun2dovetail_1-27	0	DEL	3to5	0	247	0	0	0	0	86	86	0	0	0	0.98	0.98	49	0	50
1	2872118	1	2875941	DEL00001766	3824	1	0.5	1	shotgun2dovetail_1-27	0	DEL	3to5	0	169	0	0	0	0	10000	10000	0	0	0	0.598425	0.598425	76	0	127
1	2880673	1	2886880	INV00001776	6208	1	0.5	1	shotgun2dovetail_1-27	0	INV	3to3	0	50	0	0	0	0	10000	10000	0	0	0	0.660131	0.660131	101	0	153
1	2880905	1	2918437	DUP00001777	37533	1	0.5	1	shotgun2dovetail_1-27	0	DUP	5to3	0	149	0	0	0	0	10000	10000	0	0	0	0.8125	0.8125	26	0	32
1	2882410	1	2919915	DUP00001779	37506	1	0.5	1	shotgun2dovetail_1-27	0	DUP	5to3	0	177	0	0	0	0	10000	10000	0	0	0	0.150943	0.150943	8	0	53
1	2883237	1	2920758	DEL00001781	37522	2	1	1	shotgun2dovetail_1-27	0	DEL	3to5	0	126	0	0	0	0	10000	10000	0	0	0	0.987013	0.987013	76	0	77
1	2896634	1	2897009	DEL00001789	376	1	0.5	1	shotgun2dovetail_1-27	0	DEL	3to5	1	3	0	3	1.92028	0	10000	10000	0	0	0	0.413333	0.413333	0	31	75
1	2898528	1	4384557	DUP00001791	1486030	0	0	1	NA	0	DUP	5to3	0	589	0	0	0	10000	0	10000	0	468044	0.068042	0	0	0	0	2763
1	2898700	1	2901596	DEL00001794	2897	1	0.5	1	shotgun2dovetail_1-27	0	DEL	3to5	0	208	0	0	0	0	10000	10000	0	0	0	0.453704	0.453704	49	0	108
1	2898754	1	4385890	INV00001795	1487137	0	0	1	NA	0	INV	5to5	0	869	0	0	0	10000	0	10000	0	499226	0.0478521	0	0	0	0	1839
1	2898759	1	4387157	DEL00001796	1488399	0	0	1	NA	0	DEL	3to5	0	553	0	0	0	10000	0	10000	0	508654	0.1133	0	0	0	0	406
1	2898791	1	4384458	DEL00001797	1485668	0	0	1	NA	0	DEL	3to5	0	664	0	0	0	10000	0	10000	0	459824	0.0379414	0	0	0	0	2662
1	2898791	1	4386104	INV00001798	1487314	0	0	1	NA	0	INV	3to3	0	715	0	0	0	10000	0	10000	0	502683	0.0818713	0	0	0	0	342
1	2898791	1	5223674	INV00001799	2324884	1	0.5	1	shotgun2dovetail_1-27	0	INV	3to3	0	730	0	0	0	0	10000	10000	0	0	0	0.42069	0.42069	61	0	145
1	2944025	1	2944190	DEL00001808	166	1	0.5	1	shotgun2dovetail_1-27	0	DEL	3to5	1	5	0	4	1.94329	0	10000	10000	0	0	0	0.548387	0.548387	0	34	62
1	2956004	1	2956099	DEL00001809	96	1	0.5	1	shotgun2dovetail_1-27	0	DEL	3to5	1	3	0	2	1.95056	0	10000	10000	0	0	0	0.596154	0.596154	0	31	52
1	2961988	1	3152190	DUP00001811	190203	1	0.5	1	shotgun2dovetail_1-27	0	DUP	5to3	0	376	0	0	0	0	10000	10000	0	0	0	0.12069	0.12069	7	0	58
1	2966304	1	2966739	DEL00001812	436	1	0.5	1	shotgun2dovetail_1-27	0	DEL	3to5	1	2	0	1	1.98118	0	10000	10000	0	0	0	0.555556	0.555556	0	35	63
1	3004712	1	3004713	INS00001814	74	1	0.5	1	shotgun2dovetail_1-27	0	INS	NtoN	1	2	74	2	1.91774	0	10000	10000	0	0	0	0.716049	0.716049	0	58	81
1	3008981	1	3009966	DEL00001815	986	1	0.5	1	shotgun2dovetail_1-27	0	DEL	3to5	0	448	0	0	0	0	10000	10000	0	0	0	0.470588	0.470588	8	0	17
1	3028030	1	3028139	DEL00001816	110	2	1	1	shotgun2dovetail_1-27	0	DEL	3to5	1	6	0	6	1.96097	0	48	48	0	0	0	1	1	0	16	16
1	3068293	1	3068695	DUP00001818	403	0	0	1	NA	0	DUP	5to3	0	772	0	0	0	57	0	57	0	22180	0.0555556	0	0	0	0	54
1	3106393	1	3107656	DEL00001820	1264	2	1	1	shotgun2dovetail_1-27	0	DEL	3to5	0	176	0	0	0	0	10000	10000	0	0	0	0.985915	0.985915	70	0	71
1	3126196	1	3126538	DUP00001822	343	1	0.5	1	shotgun2dovetail_1-27	0	DUP	5to3	0	611	0	0	0	0	39	39	0	0	0	0.0945946	0.0945946	7	0	74
1	3130183	1	3131724	DEL00001823	1542	1	0.5	1	shotgun2dovetail_1-27	0	DEL	3to5	0	192	0	0	0	0	10000	10000	0	0	0	0.69697	0.69697	46	0	66
1	3153983	1	3154053	DEL00001828	71	2	1	1	shotgun2dovetail_1-27	0	DEL	3to5	1	3	0	4	1.9968	0	72	72	0	0	0	1	1	0	24	24
1	3172905	1	3173687	DEL00001831	783	2	1	1	shotgun2dovetail_1-27	0	DEL	3to5	1	10	0	9	1.90873	0	123	123	0	0	0	1	1	6	41	41
1	3181666	1	3181787	DEL00001835	122	1	0.5	1	shotgun2dovetail_1-27	0	DEL	3to5	1	4	0	4	1.96619	0	10000	10000	0	0	0	0.695652	0.695652	0	32	46
1	3181925	1	3183069	DEL00001836	1145	1	0.5	1	shotgun2dovetail_1-27	0	DEL	3to5	0	386	0	0	0	0	10000	10000	0	0	0	0.707317	0.707317	29	0	41
1	3189123	1	3190000	DUP00001849	878	0	0	1	NA	0	DUP	5to3	0	73	0	0	0	92	0	92	0	618	0.0833333	0	0	0	0	96
1	3243367	1	3243473	DEL00001850	107	2	1	1	shotgun2dovetail_1-27	0	DEL	3to5	1	6	0	8	1.98773	0	126	126	0	0	0	1	1	0	42	42
1	3252556	1	4326158	INV00001851	1073603	0	0	1	NA	0	INV	5to5	0	832	0	0	0	10000	0	10000	0	298081	0.0263158	0	0	0	0	114
1	3255161	1	4329903	INV00001852	1074743	1	0.5	1	shotgun2dovetail_1-27	0	INV	3to3	0	402	0	0	0	0	10000	10000	0	0	0	0.506329	0.506329	40	0	79
1	3256478	1	3256816	DEL00001853	339	1	0.5	1	shotgun2dovetail_1-27	0	DEL	3to5	1	10	0	9	1.91029	0	10000	10000	0	0	0	0.71875	0.71875	0	23	32
1	3273792	1	3273851	DEL00001855	60	2	1	1	shotgun2dovetail_1-27	0	DEL	3to5	1	2	0	1	1.94524	0	157	157	0	0	0	0.984615	0.984615	0	64	65
1	3284306	1	3284828	DUP00001856	523	1	0.5	1	shotgun2dovetail_1-27	0	DUP	5to3	1	4	0	3	1.91605	0	10000	10000	0	0	0	0.257143	0.257143	5	18	70
1	3339934	1	22526262	INV00001857	19186329	0	0	1	NA	0	INV	5to5	0	687	0	0	0	10000	0	10000	0	5700000	0.038961	0	0	0	0	77
1	3348073	1	4309408	DEL00001859	961336	1	0.5	1	shotgun2dovetail_1-27	0	DEL	3to5	1	9	0	8	1.84139	0	10000	10000	0	0	0	0.625	0.625	0	25	40
1	3348084	1	4309305	DEL00001860	961222	2	1	1	shotgun2dovetail_1-27	0	DEL	3to5	0	101	0	0	0	0	10000	10000	0	0	0	1	1	54	0	54
1	3363098	1	24559492	DUP00001861	21196395	2	1	1	shotgun2dovetail_1-27	0	DUP	5to3	0	622	0	0	0	0	10000	10000	0	0	0	0.966997	0.966997	293	0	303
1	3385615	1	3386087	DEL00001862	473	2	1	1	shotgun2dovetail_1-27	0	DEL	3to5	1	9	0	9	1.97441	0	147	147	0	0	0	1	1	0	49	49
1	3399555	1	3402498	DEL00001865	2944	1	0.5	1	shotgun2dovetail_1-27	0	DEL	3to5	0	137	0	0	0	0	10000	10000	0	0	0	0.307018	0.307018	35	0	114
1	3399909	1	3403015	DUP00001866	3107	1	0.5	1	shotgun2dovetail_1-27	0	DUP	5to3	0	244	0	0	0	0	10000	10000	0	0	0	0.218045	0.218045	29	0	133
1	3439003	1	3439004	INS00001868	54	1	0.5	1	shotgun2dovetail_1-27	0	INS	NtoN	1	3	54	3	1.92855	0	10000	10000	0	0	0	0.71028	0.71028	0	76	107
1	3458329	1	3459409	DEL00001870	1081	2	1	1	shotgun2dovetail_1-27	0	DEL	3to5	1	11	0	12	1.96159	0	144	144	0	0	0	1	1	70	48	48
1	3527071	1	3527161	DEL00001871	91	1	0.5	1	shotgun2dovetail_1-27	0	DEL	3to5	1	5	0	5	1.97291	0	10000	10000	0	0	0	0.506849	0.506849	0	37	73
1	3581643	1	3581949	DEL00001872	307	1	0.5	1	shotgun2dovetail_1-27	0	DEL	3to5	1	3	0	3	1.92713	0	10000	10000	0	0	0	0.62	0.62	0	31	50
1	3599451	1	3599452	INS00001873	70	2	1	1	shotgun2dovetail_1-27	0	INS	NtoN	1	3	70	4	1.93953	0	10000	10000	0	0	0	1	1	0	99	99
1	3607618	1	3607672	DEL00001874	55	1	0.5	1	shotgun2dovetail_1-27	0	DEL	3to5	1	4	0	3	1.99011	0	99	99	0	0	0	0.84375	0.84375	0	27	32
1	3640441	1	5716123	DEL00001876	2075683	1	0.5	1	shotgun2dovetail_1-27	0	DEL	3to5	0	252	0	0	0	0	10000	10000	0	0	0	0.453704	0.453704	49	0	108
1	3660324	1	3660518	DEL00001879	195	1	0.5	1	shotgun2dovetail_1-27	0	DEL	3to5	1	2	0	1	1.95551	0	10000	10000	0	0	0	0.386364	0.386364	0	17	44
1	3668584	1	3669502	DEL00001880	919	1	0.5	1	shotgun2dovetail_1-27	0	DEL	3to5	1	2	0	2	1.92374	0	10000	10000	0	0	0	0.493671	0.493671	19	39	79
1	3668806	1	18514528	DUP00001882	14845723	0	0	1	NA	0	DUP	5to3	0	749	0	0	0	10000	0	10000	0	4510000	0.0174216	0	0	0	0	287
1	3700109	1	3700714	DEL00001885	606	2	1	1	shotgun2dovetail_1-27	0	DEL	3to5	1	7	0	6	1.97844	0	10000	10000	0	0	0	1	1	0	65	65
1	3723975	1	15710997	INV00001887	11987023	0	0	1	NA	0	INV	3to3	1	8	0	7	1.96287	10000	0	10000	0	3600000	0.01491	0	0	0	0	1945
1	3748159	1	3750023	DEL00001889	1865	1	0.5	1	shotgun2dovetail_1-27	0	DEL	3to5	1	1	0	0	1.9859	0	10000	10000	0	0	0	0.428571	0.428571	57	18	42
1	3760376	1	3761315	DEL00001890	940	1	0.5	1	shotgun2dovetail_1-27	0	DEL	3to5	1	11	0	10	1.99552	0	10000	10000	0	0	0	0.471698	0.471698	21	25	53
1	3764590	1	3764591	INS00001891	57	2	1	1	shotgun2dovetail_1-27	0	INS	NtoN	1	2	57	1	1.98353	0	10000	10000	0	0	0	1	1	0	125	125
1	3774885	1	3790129	INV00001892	15245	1	0.5	1	shotgun2dovetail_1-27	0	INV	3to3	0	699	0	0	0	0	142	142	0	0	0	0.133333	0.133333	6	0	45
1	3778826	1	4303879	DEL00001893	525054	2	1	1	shotgun2dovetail_1-27	0	DEL	3to5	0	410	0	0	0	0	96	96	0	0	0	1	1	32	0	32
1	3813136	1	4309181	DUP00001899	496046	1	0.5	1	shotgun2dovetail_1-27	0	DUP	5to3	1	6	0	5	1.97659	0	10000	10000	0	0	0	0.538462	0.538462	46	21	39
1	3851781	1	3852402	DEL00001901	622	1	0.5	1	shotgun2dovetail_1-27	0	DEL	3to5	1	7	0	7	1.95241	0	10000	10000	0	0	0	0.649351	0.649351	0	50	77
1	3943954	1	3944629	DEL00001904	676	2	1	1	shotgun2dovetail_1-27	0	DEL	3to5	1	11	0	10	1.88516	0	91	91	0	0	0	0.977273	0.977273	2	43	44
1	3955405	1	3955951	DEL00001906	547	1	0.5	1	shotgun2dovetail_1-27	0	DEL	3to5	1	4	0	4	1.84807	0	10000	10000	0	0	0	0.516667	0.516667	0	31	60
1	4001336	1	4381426	DEL00001912	380091	1	0.5	1	shotgun2dovetail_1-27	0	DEL	3to5	0	445	0	0	0	0	10000	10000	0	0	0	0.277778	0.277778	290	0	1044
1	4001356	1	4379776	DEL00001913	378421	1	0.5	1	shotgun2dovetail_1-27	0	DEL	3to5	0	749	0	0	0	0	10000	10000	0	0	0	0.898253	0.898253	874	0	973
1	4061390	1	4278072	INV00001915	216683	2	1	1	shotgun2dovetail_1-27	0	INV	3to3	0	594	0	0	0	0	23	23	0	0	0	1	1	8	0	8
1	4101431	1	4303028	DUP00001917	201598	2	1	1	shotgun2dovetail_1-27	0	DUP	5to3	1	8	0	8	1.99767	0	150	150	0	0	0	1	1	103	50	50
1	4110992	1	25607814	INV00001918	21496823	0	0	1	NA	0	INV	5to5	0	726	0	0	0	19	0	19	0	6140000	0.117021	0	0	0	0	94
1	4111247	1	4114176	DUP00001919	2930	1	0.5	1	shotgun2dovetail_1-27	0	DUP	5to3	0	462	0	0	0	0	10000	10000	0	0	0	0.177515	0.177515	30	0	169
1	4111279	1	4114023	DEL00001920	2745	1	0.5	1	shotgun2dovetail_1-27	0	DEL	3to5	0	451	0	0	0	0	10000	10000	0	0	0	0.222222	0.222222	40	0	180
1	4125325	1	4537884	DUP00001926	412560	0	0	1	NA	0	DUP	5to3	0	259	0	0	0	10000	0	10000	0	294674	0.0448718	0	0	0	0	156
1	4168635	1	4406716	DUP00001931	238082	0	0	1	NA	0	DUP	5to3	0	626	0	0	0	19	0	19	0	236004	0.127273	0	0	0	0	55
1	4187920	1	5628389	INV00001935	1440470	1	0.5	1	shotgun2dovetail_1-27	0	INV	5to5	0	403	0	0	0	0	10000	10000	0	0	0	0.296875	0.296875	19	0	64
1	4188967	1	4381250	DUP00001936	192284	1	0.5	1	shotgun2dovetail_1-27	0	DUP	5to3	1	3	0	2	1.95174	0	10000	10000	0	0	0	0.386609	0.386609	0	179	463
1	4189507	1	5628398	INV00001937	1438892	1	0.5	1	shotgun2dovetail_1-27	0	INV	3to3	1	3	0	2	1.97452	0	10000	10000	0	0	0	0.586667	0.586667	59	44	75
1	4228775	1	4230503	DEL00001948	1729	2	1	1	shotgun2dovetail_1-27	0	DEL	3to5	1	4	0	3	1.82442	0	150	150	0	0	0	0.984127	0.984127	107	62	63
1	4238197	1	23863223	INV00001949	19625027	0	0	1	NA	0	INV	5to5	0	644	0	0	0	144	0	144	0	5770000	0.0434783	0	0	0	0	69
1	4243910	1	4244056	DEL00001950	147	1	0.5	1	shotgun2dovetail_1-27	0	DEL	3to5	1	2	0	2	1.95071	0	10000	10000	0	0	0	0.647887	0.647887	0	46	71
1	4256811	1	15712026	DUP00001960	11455216	0	0	1	NA	0	DUP	5to3	1	8	0	7	1.88154	10000	0	10000	0	3480000	0.00883652	0	0	0	0	2037
1	4257475	1	15712468	DEL00001961	11454994	0	0	1	NA	0	DEL	3to5	0	89	0	0	0	10000	0	10000	0	3490000	0.0158002	0	0	0	0	3924
1	4258024	1	4258174	DUP00001963	151	1	0.5	1	shotgun2dovetail_1-27	0	DUP	5to3	0	811	0	0	0	0	105	105	0	0	0	0.15625	0.15625	5	0	32
1	4258962	1	4384768	INV00001967	125807	0	0	1	NA	0	INV	3to3	1	2	0	1	1.79095	10000	0	10000	0	95590	0.0131477	0	0	0	0	1293
1	4259561	1	4261579	DUP00001969	2019	1	0.5	1	shotgun2dovetail_1-27	0	DUP	5to3	0	330	0	0	0	0	51	51	0	0	0	0.344828	0.344828	10	0	29
1	4259760	1	4263784	DEL00001972	4025	2	1	1	shotgun2dovetail_1-27	0	DEL	3to5	0	687	0	0	0	0	139	139	0	0	0	1	1	48	0	48
1	4261466	1	4263194	INV00001973	1729	1	0.5	1	shotgun2dovetail_1-27	0	INV	5to5	0	556	0	0	0	0	10000	10000	0	0	0	0.74359	0.74359	58	0	78
1	4261617	1	4263317	INV00001974	1701	1	0.5	1	shotgun2dovetail_1-27	0	INV	3to3	0	211	0	0	0	0	76	76	0	0	0	0.137931	0.137931	4	0	29
1	4262273	1	4263768	DEL00001975	1496	2	1	1	shotgun2dovetail_1-27	0	DEL	3to5	0	203	0	0	0	0	139	139	0	0	0	1	1	48	0	48
1	4262439	1	4263769	INV00001976	1331	2	1	1	shotgun2dovetail_1-27	0	INV	5to5	0	448	0	0	0	0	10000	10000	0	0	0	1	1	59	0	59
1	4266131	1	4268285	DEL00001977	2155	2	1	1	shotgun2dovetail_1-27	0	DEL	3to5	0	145	0	0	0	0	10000	10000	0	0	0	1	1	62	0	62
1	4277522	1	16609918	DUP00001978	12332397	0	0	1	NA	0	DUP	5to3	0	512	0	0	0	51	0	51	0	3800000	0.0555556	0	0	0	0	72
1	4278396	1	4279053	DEL00001979	658	1	0.5	1	shotgun2dovetail_1-27	0	DEL	3to5	0	50	0	0	0	0	10000	10000	0	0	0	0.670455	0.670455	59	0	88
1	4292039	1	4384717	INV00001982	92679	0	0	1	NA	0	INV	5to5	0	451	0	0	0	10000	0	10000	0	85616	0.0251489	0	0	0	0	3022
1	4294699	1	4295219	DEL00001983	521	1	0.5	1	shotgun2dovetail_1-27	0	DEL	3to5	1	5	0	7	1.9809	0	10000	10000	0	0	0	0.581395	0.581395	0	75	129
1	4306040	1	4306140	DEL00001990	101	2	1	1	shotgun2dovetail_1-27	0	DEL	3to5	1	1	0	0	1.94952	0	10000	10000	0	0	0	1	1	0	75	75
1	4330449	1	4338982	DUP00001998	8534	1	0.5	1	shotgun2dovetail_1-27	0	DUP	5to3	0	50	0	0	0	0	10000	10000	0	0	0	0.72093	0.72093	31	0	43
1	4330469	1	5876627	INV00001999	1546159	2	1	1	shotgun2dovetail_1-27	0	INV	5to5	0	792	0	0	0	0	67	67	0	0	0	0.94382	0.94382	84	0	89
1	4330669	1	4338772	DEL00002000	8104	1	0.5	1	shotgun2dovetail_1-27	0	DEL	3to5	0	275	0	0	0	0	46	46	0	0	0	0.153846	0.153846	4	0	26
1	4332357	1	4340165	DEL00002001	7809	1	0.5	1	shotgun2dovetail_1-27	0	DEL	3to5	0	61	0	0	0	0	102	102	0	0	0	0.104167	0.104167	5	0	48
1	4333001	1	4340997	DUP00002002	7997	1	0.5	1	shotgun2dovetail_1-27	0	DUP	5to3	0	50	0	0	0	0	103	103	0	0	0	0.761905	0.761905	16	0	21
1	4333348	1	4343136	DEL00002003	9789	1	0.5	1	shotgun2dovetail_1-27	0	DEL	3to5	0	294	0	0	0	0	78	78	0	0	0	0.909091	0.909091	50	0	55
1	4333461	1	4343371	DUP00002004	9911	1	0.5	1	shotgun2dovetail_1-27	0	DUP	5to3	0	486	0	0	0	0	10000	10000	0	0	0	0.5	0.5	11	0	22
1	4337270	1	4348990	DEL00002006	11721	2	1	1	shotgun2dovetail_1-27	0	DEL	3to5	1	2	0	1	1.95203	0	104	104	0	0	0	1	1	83	35	35
1	4337271	1	4347072	DEL00002007	9802	1	0.5	1	shotgun2dovetail_1-27	0	DEL	3to5	0	50	0	0	0	0	42	42	0	0	0	0.842105	0.842105	16	0	19
1	4337956	1	5876628	INV00002008	1538673	2	1	1	shotgun2dovetail_1-27	0	INV	5to5	0	211	0	0	0	0	10000	10000	0	0	0	1	1	84	0	84
1	4340996	1	4343136	DEL00002009	2141	2	1	1	shotgun2dovetail_1-27	0	DEL	3to5	0	274	0	0	0	0	149	149	0	0	0	1	1	50	0	50
1	4347221	1	4349035	DEL00002010	1815	2	1	1	shotgun2dovetail_1-27	0	DEL	3to5	0	423	0	0	0	0	10000	10000	0	0	0	0.969072	0.969072	94	0	97
1	4347879	1	4349457	DUP00002011	1579	0	0	1	NA	0	DUP	5to3	0	609	0	0	0	29	0	29	0	190	0.05	0	0	0	0	60
1	4350856	1	4363321	INV00002014	12466	1	0.5	1	shotgun2dovetail_1-27	0	INV	5to5	0	50	0	0	0	0	10000	10000	0	0	0	0.542169	0.542169	45	0	83
1	4351111	1	5950523	INV00002015	1599413	1	0.5	1	shotgun2dovetail_1-27	0	INV	5to5	0	312	0	0	0	0	147	147	0	0	0	0.888889	0.888889	48	0	54
1	4351260	1	4363326	INV00002016	12067	1	0.5	1	shotgun2dovetail_1-27	0	INV	3to3	0	509	0	0	0	0	10000	10000	0	0	0	0.292683	0.292683	24	0	82
1	4356000	1	4356157	DEL00002018	158	1	0.5	1	shotgun2dovetail_1-27	0	DEL	3to5	1	6	0	5	1.90029	0	10000	10000	0	0	0	0.552239	0.552239	0	37	67
1	4356476	1	4359754	DUP00002019	3279	1	0.5	1	shotgun2dovetail_1-27	0	DUP	5to3	0	328	0	0	0	0	10000	10000	0	0	0	0.15	0.15	12	0	80
1	4356626	1	4359616	DEL00002020	2991	1	0.5	1	shotgun2dovetail_1-27	0	DEL	3to5	0	142	0	0	0	0	107	107	0	0	0	0.112676	0.112676	8	0	71
1	4358073	1	4361277	DEL00002022	3205	1	0.5	1	shotgun2dovetail_1-27	0	DEL	3to5	0	461	0	0	0	0	27	27	0	0	0	0.909091	0.909091	10	0	11
1	4363553	1	5950559	DEL00002023	1587007	1	0.5	1	shotgun2dovetail_1-27	0	DEL	3to5	0	167	0	0	0	0	10000	10000	0	0	0	0.447761	0.447761	30	0	67
1	4364248	1	5952623	DEL00002024	1588376	1	0.5	1	shotgun2dovetail_1-27	0	DEL	3to5	0	194	0	0	0	0	10000	10000	0	0	0	0.164835	0.164835	15	0	91
1	4364442	1	5952943	DUP00002025	1588502	1	0.5	1	shotgun2dovetail_1-27	0	DUP	5to3	0	227	0	0	0	0	10000	10000	0	0	0	0.283019	0.283019	30	0	106
1	4366075	1	4366076	INS00002026	55	2	1	1	shotgun2dovetail_1-27	0	INS	NtoN	1	2	55	1	1.88153	0	10000	10000	0	0	0	1	1	0	99	99
1	4366244	1	4370990	INV00002028	4747	1	0.5	1	shotgun2dovetail_1-27	0	INV	5to5	0	722	0	0	0	0	10000	10000	0	0	0	0.25	0.25	4	0	16
1	4366244	1	4369652	INV00002027	3409	1	0.5	1	shotgun2dovetail_1-27	0	INV	5to5	0	803	0	0	0	0	10000	10000	0	0	0	0.103093	0.103093	10	0	97
1	4366432	1	4370883	INV00002029	4452	2	1	1	shotgun2dovetail_1-27	0	INV	3to3	0	302	0	0	0	0	10000	10000	0	0	0	0.992366	0.992366	130	0	131
1	4369652	1	4370883	DUP00002030	1232	1	0.5	1	shotgun2dovetail_1-27	0	DUP	5to3	0	649	0	0	0	0	87	87	0	0	0	0.0843373	0.0843373	7	0	83
1	4369799	1	4370983	DEL00002031	1185	1	0.5	1	shotgun2dovetail_1-27	0	DEL	3to5	0	245	0	0	0	0	10000	10000	0	0	0	0.290909	0.290909	32	0	110
1	4376519	1	4377700	DUP00002032	1182	0	0	1	NA	0	DUP	5to3	0	475	0	0	0	100	0	100	0	1307	0.0761905	0	0	0	0	105
1	4376901	1	12188629	INV00002033	7811729	0	0	1	NA	0	INV	5to5	0	688	0	0	0	10000	0	10000	0	2380000	0.012987	0	0	0	0	462
1	4377705	1	4944227	INV00002036	566523	1	0.5	1	shotgun2dovetail_1-27	0	INV	3to3	0	421	0	0	0	0	10000	10000	0	0	0	0.336735	0.336735	33	0	98
1	4378572	1	4379125	DEL00002039	554	1	0.5	1	shotgun2dovetail_1-27	0	DEL	3to5	1	4	0	3	1.98651	0	10000	10000	0	0	0	0.68997	0.68997	0	681	987
1	4378575	1	4383094	DEL00002040	4520	2	1	1	shotgun2dovetail_1-27	0	DEL	3to5	0	640	0	0	0	0	10000	10000	0	0	0	0.983819	0.983819	912	0	927
1	4378576	1	4379609	DEL00002041	1034	2	1	1	shotgun2dovetail_1-27	0	DEL	3to5	0	50	0	0	0	0	10000	10000	0	0	0	0.96715	0.96715	1001	0	1035
1	4380069	1	4387664	INV00002047	7596	0	0	1	NA	0	INV	5to5	0	50	0	0	0	10000	0	10000	0	96619	0.0244509	0	0	0	0	2413
1	4380586	1	4383108	INV00002051	2523	0	0	1	NA	0	INV	5to5	0	334	0	0	0	10000	0	10000	0	18392	0.0482655	0	0	0	0	663
1	4380586	1	4383261	DUP00002052	2676	0	0	1	NA	0	DUP	5to3	0	280	0	0	0	10000	0	10000	0	22780	0.0232198	0	0	0	0	646
1	4380621	1	4380772	DEL00002053	152	1	0.5	1	shotgun2dovetail_1-27	0	DEL	3to5	1	2	0	2	1.86623	0	10000	10000	0	0	0	0.526316	0.526316	0	170	323
1	4380627	1	4696062	DUP00002054	315436	0	0	1	NA	0	DUP	5to3	0	688	0	0	0	10000	0	10000	0	248207	0.00715308	0	0	0	0	699
1	4380763	1	4381013	DEL00002055	251	0	0	1	NA	0	DEL	3to5	1	1	0	0	1.9985	10000	0	10000	0	374530	0.0468584	0	0	0	0	939
1	4380857	1	4380954	DEL00002056	98	1	0.5	1	shotgun2dovetail_1-27	0	DEL	3to5	1	3	0	2	1.98293	0	10000	10000	0	0	0	0.154709	0.154709	0	138	892
1	4381181	1	4381947	DEL00002060	767	0	0	1	NA	0	DEL	3to5	1	2	0	1	1.97496	10000	0	10000	0	10720	0.0322196	0	0	0	0	838
1	4381203	1	4383129	DEL00002062	1927	0	0	1	NA	0	DEL	3to5	1	3	0	2	1.98015	10000	0	10000	0	14643	0.0326531	0	0	0	0	490
1	4381254	1	4643065	INV00002066	261812	1	0.5	1	shotgun2dovetail_1-27	0	INV	5to5	1	5	0	5	1.94631	0	10000	10000	0	0	0	0.59375	0.59375	12	399	672
1	4381444	1	4579506	DUP00002068	198063	0	0	1	NA	0	DUP	5to3	0	820	0	0	0	10000	0	10000	0	205591	0.0283019	0	0	0	0	848
1	4381472	1	4381601	DEL00002069	130	0	0	1	NA	0	DEL	3to5	1	3	0	2	1.92219	10000	0	10000	0	850031	0.0107075	0	0	0	0	2615
1	4381486	1	4381705	DEL00002073	220	0	0	1	NA	0	DEL	3to5	1	2	0	2	1.97688	10000	0	10000	0	1400000	0.0111868	0	0	0	0	2056
1	4381577	1	4381793	INV00002074	217	0	0	1	NA	0	INV	5to5	0	642	0	0	0	10000	0	10000	0	1270000	0.00565371	0	0	0	0	1415
1	4381579	1	4382097	INV00002075	519	1	0.5	1	shotgun2dovetail_1-27	0	INV	3to3	0	50	0	0	0	0	10000	10000	0	0	0	0.146266	0.146266	141	0	964
1	4381650	1	4381931	DEL00002077	282	0	0	1	NA	0	DEL	3to5	1	3	0	3	1.9514	10000	0	10000	0	1400000	0.0181818	0	0	0	0	1100
1	4381930	1	4383279	INV00002078	1350	1	0.5	1	shotgun2dovetail_1-27	0	INV	3to3	0	50	0	0	0	0	10000	10000	0	0	0	0.831943	0.831943	1396	0	1678
1	4383108	1	21236706	INV00002080	16853599	1	0.5	1	shotgun2dovetail_1-27	0	INV	5to5	0	908	0	0	0	0	10000	10000	0	0	0	0.405063	0.405063	32	0	79
1	4383491	1	4383544	DEL00002087	54	1	0.5	1	shotgun2dovetail_1-27	0	DEL	3to5	1	6	0	5	1.97449	0	10000	10000	0	0	0	0.247166	0.247166	0	109	441
1	4384272	1	4390322	INV00002096	6051	0	0	1	NA	0	INV	5to5	0	321	0	0	0	10000	0	10000	0	116759	0.0643142	0	0	0	0	3514
1	4384300	1	4384370	DEL00002098	71	0	0	1	NA	0	DEL	3to5	1	7	0	6	1.9967	10000	0	10000	0	1070000	0.00355018	0	0	0	0	10422
1	4384503	1	15711243	DEL00002104	11326741	0	0	1	NA	0	DEL	3to5	1	3	0	2	1.99333	10000	0	10000	0	3370000	0.0183926	0	0	0	0	5002
1	4384584	1	4385351	DEL00002112	768	0	0	1	NA	0	DEL	3to5	0	138	0	0	0	10000	0	10000	0	18498	0.0193313	0	0	0	0	6311
1	4384669	1	4384894	DEL00002113	226	0	0	1	NA	0	DEL	3to5	1	2	0	1	1.95415	10000	0	10000	0	1570000	0.024911	0	0	0	0	3091
1	4384944	1	4389306	INV00002115	4363	0	0	1	NA	0	INV	3to3	1	2	0	1	1.97031	10000	0	10000	0	92237	0.0483339	0	0	0	0	2731
1	4385295	1	4385413	DEL00002116	119	0	0	1	NA	0	DEL	3to5	1	3	0	3	1.94537	10000	0	10000	0	879682	0.00242086	0	0	0	0	5370
1	4385661	1	26363264	INV00002117	21977604	0	0	1	NA	0	INV	5to5	0	770	0	0	0	10000	0	10000	0	6100000	0.0361367	0	0	0	0	3044
1	4385736	1	4385891	DEL00002118	156	0	0	1	NA	0	DEL	3to5	1	4	0	3	1.971	10000	0	10000	0	1040000	0.026402	0	0	0	0	4886
1	4385880	1	4385934	DEL00002120	55	0	0	1	NA	0	DEL	3to5	1	3	0	4	1.9273	10000	0	10000	0	489101	0.0278838	0	0	0	0	6025
1	4386891	1	4386985	DEL00002126	95	0	0	1	NA	0	DEL	3to5	1	1	0	0	1.78128	10000	0	10000	0	51499	0.0607143	0	0	0	0	280
1	4387194	1	4387430	DEL00002128	237	0	0	1	NA	0	DEL	3to5	1	2	0	1	1.95144	10000	0	10000	0	2150000	0.0141963	0	0	0	0	4156
1	4387259	1	4387387	DEL00002129	129	0	0	1	NA	0	DEL	3to5	1	5	0	7	1.93064	10000	0	10000	0	1050000	0.00412133	0	0	0	0	6066
1	4387261	1	4387336	DEL00002130	76	0	0	1	NA	0	DEL	3to5	1	3	0	3	1.97927	10000	0	10000	0	514902	0.00425187	0	0	0	0	4939
1	4387268	1	4387432	DEL00002131	165	1	0.5	1	shotgun2dovetail_1-27	0	DEL	3to5	1	7	0	7	1.92238	0	10000	10000	0	0	0	0.103862	0.103862	0	234	2253
1	4387513	1	4387672	DEL00002134	160	0	0	1	NA	0	DEL	3to5	1	2	0	1	1.96903	10000	0	10000	0	1310000	0.0050095	0	0	0	0	5789
1	4387515	1	4387592	DEL00002135	78	0	0	1	NA	0	DEL	3to5	1	4	0	3	1.94337	10000	0	10000	0	639907	0.00618857	0	0	0	0	5494
1	4387572	1	4389258	DUP00002136	1687	0	0	1	NA	0	DUP	5to3	0	137	0	0	0	10000	0	10000	0	51210	0.036194	0	0	0	0	2680
1	4388065	1	4389310	INV00002144	1246	0	0	1	NA	0	INV	3to3	0	517	0	0	0	10000	0	10000	0	40430	0.0921291	0	0	0	0	2757
1	4388229	1	4388376	DEL00002145	148	0	0	1	NA	0	DEL	3to5	1	5	0	4	1.95843	10000	0	10000	0	1240000	0.00558952	0	0	0	0	5725
1	4388958	1	4389020	DEL00002150	63	0	0	1	NA	0	DEL	3to5	1	4	0	3	1.9242	10000	0	10000	0	886525	0.00607267	0	0	0	0	10045
1	4389233	1	6592974	DEL00002152	2203742	1	0.5	1	shotgun2dovetail_1-27	0	DEL	3to5	0	610	0	0	0	0	10000	10000	0	0	0	0.334483	0.334483	194	0	580
1	4389674	1	4390323	DEL00002157	650	1	0.5	1	shotgun2dovetail_1-27	0	DEL	3to5	1	10	0	9	1.99216	0	10000	10000	0	0	0	0.328215	0.328215	0	171	521
1	4390322	1	15711243	INV00002159	11320922	0	0	1	NA	0	INV	5to5	0	552	0	0	0	10000	0	10000	0	3260000	0.0413923	0	0	0	0	4252
1	4398787	1	4439805	INV00002163	41019	2	1	1	shotgun2dovetail_1-27	0	INV	3to3	0	575	0	0	0	0	93	93	0	0	0	0.953271	0.953271	102	0	107
1	4398885	1	4403812	INV00002164	4928	1	0.5	1	shotgun2dovetail_1-27	0	INV	5to5	0	268	0	0	0	0	10000	10000	0	0	0	0.396739	0.396739	73	0	184
1	4398926	1	4401778	INV00002165	2853	2	1	1	shotgun2dovetail_1-27	0	INV	5to5	0	651	0	0	0	0	157	157	0	0	0	0.986111	0.986111	71	0	72
1	4399486	1	4399544	DEL00002166	59	1	0.5	1	shotgun2dovetail_1-27	0	DEL	3to5	1	4	0	3	1.98187	0	10000	10000	0	0	0	0.282051	0.282051	0	44	156
1	4465103	1	4466255	DEL00002182	1153	2	1	1	shotgun2dovetail_1-27	0	DEL	3to5	1	3	0	2	1.94101	0	10000	10000	0	0	0	1	1	90	64	64
1	4474640	1	4480577	DEL00002183	5938	2	1	1	shotgun2dovetail_1-27	0	DEL	3to5	0	50	0	0	0	0	10000	10000	0	0	0	1	1	116	0	116
1	4480790	1	4614566	INV00002184	133777	0	0	1	NA	0	INV	3to3	0	845	0	0	0	129	0	129	0	40356	0.0864198	0	0	0	0	81
1	4502321	1	4502971	DEL00002189	651	1	0.5	1	shotgun2dovetail_1-27	0	DEL	3to5	1	2	0	2	1.95727	0	10000	10000	0	0	0	0.489796	0.489796	0	24	49
1	4504219	1	4505897	DEL00002191	1679	2	1	1	shotgun2dovetail_1-27	0	DEL	3to5	1	3	0	2	1.99038	0	10000	10000	0	0	0	1	1	99	62	62
1	4537933	1	21994578	DEL00002197	17456646	1	0.5	1	shotgun2dovetail_1-27	0	DEL	3to5	1	3	0	2	1.83379	0	10000	10000	0	0	0	0.333333	0.333333	0	17	51
1	4537937	1	21947360	DEL00002198	17409424	0	0	1	NA	0	DEL	3to5	0	503	0	0	0	98	0	98	0	5040000	0.0875	0	0	0	0	80
1	4557919	1	4564103	INV00002199	6185	1	0.5	1	shotgun2dovetail_1-27	0	INV	3to3	0	401	0	0	0	0	10000	10000	0	0	0	0.219298	0.219298	25	0	114
1	4558110	1	4563878	INV00002200	5769	1	0.5	1	shotgun2dovetail_1-27	0	INV	5to5	0	374	0	0	0	0	152	152	0	0	0	0.16129	0.16129	15	0	93
1	4625860	1	4626230	DUP00002205	371	0	0	1	NA	0	DUP	5to3	0	585	0	0	0	10000	0	10000	0	200429	0.0242424	0	0	0	0	165
1	4646448	1	24713825	DEL00002211	20067378	0	0	1	NA	0	DEL	3to5	0	571	0	0	0	26	0	26	0	5650000	0.0865385	0	0	0	0	104
1	4651780	1	4653546	DEL00002212	1767	1	0.5	1	shotgun2dovetail_1-27	0	DEL	3to5	1	4	0	4	1.97878	0	10000	10000	0	0	0	0.54386	0.54386	51	31	57
1	4660145	1	4665181	DEL00002215	5037	2	1	1	shotgun2dovetail_1-27	0	DEL	3to5	1	6	0	5	1.97087	0	10000	10000	0	0	0	1	1	106	57	57
1	4750331	1	4751696	DEL00002216	1366	1	0.5	1	shotgun2dovetail_1-27	0	DEL	3to5	0	312	0	0	0	0	10000	10000	0	0	0	0.237288	0.237288	42	0	177
1	4753634	1	4753794	DUP00002218	161	1	0.5	1	shotgun2dovetail_1-27	0	DUP	5to3	0	774	0	0	0	0	10000	10000	0	0	0	0.331325	0.331325	55	0	166
1	4759042	1	5262654	INV00002220	503613	0	0	1	NA	0	INV	5to5	0	762	0	0	0	137	0	137	0	149897	0.0352941	0	0	0	0	85
1	4823446	1	4823520	DEL00002221	75	1	0.5	1	shotgun2dovetail_1-27	0	DEL	3to5	1	3	0	3	1.90033	0	10000	10000	0	0	0	0.692308	0.692308	0	36	52
1	4945575	1	14714603	DUP00002223	9769029	0	0	1	NA	0	DUP	5to3	0	747	0	0	0	89	0	89	0	2750000	0.0576923	0	0	0	0	52
1	4957276	1	5064859	DUP00002224	107584	1	0.5	1	shotgun2dovetail_1-27	0	DUP	5to3	1	3	0	4	1.95105	0	10000	10000	0	0	0	0.46988	0.46988	0	39	83
1	4984491	1	23207982	INV00002225	18223492	0	0	1	NA	0	INV	5to5	0	844	0	0	0	10000	0	10000	0	5240000	0.0549451	0	0	0	0	91
1	5031657	1	5036252	DEL00002227	4596	1	0.5	1	shotgun2dovetail_1-27	0	DEL	3to5	1	6	0	6	1.94791	0	10000	10000	0	0	0	0.581818	0.581818	48	32	55
1	5049773	1	5050039	DEL00002228	267	2	1	1	shotgun2dovetail_1-27	0	DEL	3to5	1	1	0	0	1.87742	0	10000	10000	0	0	0	0.985714	0.985714	0	69	70
1	5058270	1	5059357	DEL00002229	1088	2	1	1	shotgun2dovetail_1-27	0	DEL	3to5	1	11	0	12	1.93972	0	138	138	0	0	0	1	1	106	46	46
1	5157360	1	5243989	INV00002230	86630	1	0.5	1	shotgun2dovetail_1-27	0	INV	5to5	0	480	0	0	0	0	10000	10000	0	0	0	0.372093	0.372093	16	0	43
1	5157368	1	5244968	INV00002231	87601	1	0.5	1	shotgun2dovetail_1-27	0	INV	3to3	0	454	0	0	0	0	10000	10000	0	0	0	0.361702	0.361702	17	0	47
1	5224139	1	5224425	DEL00002233	287	1	0.5	1	shotgun2dovetail_1-27	0	DEL	3to5	1	3	0	2	1.93268	0	10000	10000	0	0	0	0.442308	0.442308	0	23	52
1	5243951	1	5245106	DEL00002234	1156	1	0.5	1	shotgun2dovetail_1-27	0	DEL	3to5	0	548	0	0	0	0	48	48	0	0	0	0.75	0.75	3	0	4
1	5272381	1	5272769	DEL00002235	389	2	1	1	shotgun2dovetail_1-27	0	DEL	3to5	1	8	0	7	1.96751	0	129	129	0	0	0	1	1	0	43	43
1	5299025	1	5299505	DEL00002242	481	2	1	1	shotgun2dovetail_1-27	0	DEL	3to5	1	5	0	4	1.90567	0	10000	10000	0	0	0	1	1	0	56	56
1	5305285	1	5305657	DEL00002243	373	1	0.5	1	shotgun2dovetail_1-27	0	DEL	3to5	1	3	0	3	1.93298	0	10000	10000	0	0	0	0.538462	0.538462	0	28	52
1	5316502	1	5316566	DEL00002244	65	1	0.5	1	shotgun2dovetail_1-27	0	DEL	3to5	1	2	0	1	1.92467	0	10000	10000	0	0	0	0.544118	0.544118	0	37	68
1	5362171	1	5362361	DEL00002245	191	1	0.5	1	shotgun2dovetail_1-27	0	DEL	3to5	1	2	0	1	1.93657	0	10000	10000	0	0	0	0.470588	0.470588	0	32	68
1	5387784	1	5389665	DEL00002246	1882	1	0.5	1	shotgun2dovetail_1-27	0	DEL	3to5	0	201	0	0	0	0	10000	10000	0	0	0	0.505618	0.505618	45	0	89
1	5405114	1	5405356	DUP00002248	243	1	0.5	1	shotgun2dovetail_1-27	0	DUP	5to3	1	4	0	3	1.92753	0	10000	10000	0	0	0	0.263889	0.263889	0	19	72
1	5458446	1	5460089	DEL00002250	1644	1	0.5	1	shotgun2dovetail_1-27	0	DEL	3to5	0	155	0	0	0	0	10000	10000	0	0	0	0.495413	0.495413	54	0	109
1	5462785	1	5462839	DEL00002251	55	1	0.5	1	shotgun2dovetail_1-27	0	DEL	3to5	1	1	0	0	1.89416	0	10000	10000	0	0	0	0.589744	0.589744	0	23	39
1	5471691	1	5472214	DEL00002252	524	2	1	1	shotgun2dovetail_1-27	0	DEL	3to5	1	9	0	9	1.90276	0	10000	10000	0	0	0	1	1	0	65	65
1	5477239	1	5477696	DEL00002253	458	1	0.5	1	shotgun2dovetail_1-27	0	DEL	3to5	1	8	0	9	1.88296	0	10000	10000	0	0	0	0.518519	0.518519	0	28	54
1	5505464	1	5505553	DEL00002257	90	1	0.5	1	shotgun2dovetail_1-27	0	DEL	3to5	1	4	0	4	1.9683	0	10000	10000	0	0	0	0.694444	0.694444	0	25	36
1	5512385	1	5512524	DEL00002258	140	1	0.5	1	shotgun2dovetail_1-27	0	DEL	3to5	1	2	0	2	1.94394	0	10000	10000	0	0	0	0.59375	0.59375	0	38	64
1	5523097	1	5523158	DEL00002259	62	1	0.5	1	shotgun2dovetail_1-27	0	DEL	3to5	1	3	0	3	1.96197	0	10000	10000	0	0	0	0.5	0.5	0	27	54
1	5582031	1	5582167	DEL00002265	137	2	1	1	shotgun2dovetail_1-27	0	DEL	3to5	1	7	0	6	1.97636	0	141	141	0	0	0	1	1	0	47	47
1	5591668	1	5592483	DUP00002266	816	1	0.5	1	shotgun2dovetail_1-27	0	DUP	5to3	1	3	0	2	1.90578	0	10000	10000	0	0	0	0.409091	0.409091	52	27	66
1	5591939	1	5592003	DEL00002267	65	1	0.5	1	shotgun2dovetail_1-27	0	DEL	3to5	1	2	0	1	1.85045	0	10000	10000	0	0	0	0.333333	0.333333	0	27	81
1	5607846	1	5609258	DEL00002268	1413	1	0.5	1	shotgun2dovetail_1-27	0	DEL	3to5	1	5	0	5	1.88326	0	10000	10000	0	0	0	0.603175	0.603175	55	38	63
1	5610659	1	5610747	DEL00002269	89	2	1	1	shotgun2dovetail_1-27	0	DEL	3to5	1	1	0	0	1.9688	0	10000	10000	0	0	0	1	1	0	65	65
1	5611665	1	5612931	DEL00002270	1267	2	1	1	shotgun2dovetail_1-27	0	DEL	3to5	0	137	0	0	0	0	10000	10000	0	0	0	1	1	91	0	91
1	5642845	1	5643575	DEL00002272	731	2	1	1	shotgun2dovetail_1-27	0	DEL	3to5	1	12	0	12	1.95071	0	10000	10000	0	0	0	1	1	4	60	60
1	5652750	1	5652858	DEL00002273	109	2	1	1	shotgun2dovetail_1-27	0	DEL	3to5	1	3	0	3	1.94481	0	108	108	0	0	0	1	1	0	36	36
1	5682711	1	5682797	DEL00002274	87	1	0.5	1	shotgun2dovetail_1-27	0	DEL	3to5	1	3	0	2	1.91344	0	10000	10000	0	0	0	0.711111	0.711111	0	32	45
1	5726600	1	23724976	INV00002277	17998377	0	0	1	NA	0	INV	3to3	0	671	0	0	0	91	0	91	0	5130000	0.0634921	0	0	0	0	63
1	5775366	1	5775741	DUP00002280	376	1	0.5	1	shotgun2dovetail_1-27	0	DUP	5to3	0	592	0	0	0	0	147	147	0	0	0	0.0833333	0.0833333	8	0	96
1	5788859	1	21873574	DEL00002281	16084716	1	0.5	1	shotgun2dovetail_1-27	0	DEL	3to5	0	409	0	0	0	0	60	60	0	0	0	0.188679	0.188679	10	0	53
1	5788881	1	21873610	DUP00002282	16084730	0	0	1	NA	0	DUP	5to3	0	532	0	0	0	18	0	18	0	4640000	0.12	0	0	0	0	50
1	5823947	1	5824078	DEL00002283	132	2	1	1	shotgun2dovetail_1-27	0	DEL	3to5	1	1	0	0	1.93509	0	96	96	0	0	0	1	1	0	32	32
1	5841327	1	5841523	DEL00002284	197	1	0.5	1	shotgun2dovetail_1-27	0	DEL	3to5	1	4	0	3	1.91184	0	10000	10000	0	0	0	0.448276	0.448276	0	26	58
1	6020357	1	26097609	DUP00002286	20077253	2	1	1	shotgun2dovetail_1-27	0	DUP	5to3	1	5	0	4	1.94914	0	48	48	0	0	0	1	1	0	16	16
1	6023258	1	6023657	DEL00002287	400	2	1	1	shotgun2dovetail_1-27	0	DEL	3to5	1	8	0	7	1.88681	0	10000	10000	0	0	0	1	1	0	53	53
1	6073136	1	6076310	DEL00002289	3175	2	1	1	shotgun2dovetail_1-27	0	DEL	3to5	0	136	0	0	0	0	10000	10000	0	0	0	0.991379	0.991379	115	0	116
1	6104793	1	6104860	DEL00002290	68	1	0.5	1	shotgun2dovetail_1-27	0	DEL	3to5	1	3	0	3	1.95187	0	10000	10000	0	0	0	0.708333	0.708333	0	34	48
1	6139367	1	6139497	DEL00002295	131	1	0.5	1	shotgun2dovetail_1-27	0	DEL	3to5	1	6	0	5	1.85896	0	10000	10000	0	0	0	0.5	0.5	0	25	50
1	6195192	1	6195193	INS00002296	68	2	1	1	shotgun2dovetail_1-27	0	INS	NtoN	1	2	68	1	1.97224	0	10000	10000	0	0	0	1	1	0	121	121
1	6245241	1	6245295	DEL00002297	55	1	0.5	1	shotgun2dovetail_1-27	0	DEL	3to5	1	2	0	1	1.94604	0	10000	10000	0	0	0	0.516667	0.516667	0	31	60
1	6287444	1	6287510	DEL00002302	67	1	0.5	1	shotgun2dovetail_1-27	0	DEL	3to5	1	1	0	0	1.85942	0	10000	10000	0	0	0	0.448718	0.448718	0	35	78
1	6305137	1	6305231	DEL00002303	95	1	0.5	1	shotgun2dovetail_1-27	0	DEL	3to5	1	3	0	3	1.87775	0	10000	10000	0	0	0	0.571429	0.571429	0	16	28
1	6332268	1	6332378	DEL00002307	111	2	1	1	shotgun2dovetail_1-27	0	DEL	3to5	1	8	0	8	1.94915	0	144	144	0	0	0	1	1	0	48	48
1	6385354	1	6385839	DEL00002310	486	2	1	1	shotgun2dovetail_1-27	0	DEL	3to5	1	5	0	4	1.92074	0	105	105	0	0	0	1	1	0	35	35
1	6392181	1	6392263	DEL00002311	83	2	1	1	shotgun2dovetail_1-27	0	DEL	3to5	1	1	0	0	1.82298	0	10000	10000	0	0	0	1	1	0	53	53
1	6408087	1	6410447	DUP00002312	2361	1	0.5	1	shotgun2dovetail_1-27	0	DUP	5to3	0	586	0	0	0	0	80	80	0	0	0	0.0754717	0.0754717	4	0	53
1	6422609	1	6423891	DEL00002314	1283	2	1	1	shotgun2dovetail_1-27	0	DEL	3to5	0	262	0	0	0	0	150	150	0	0	0	1	1	50	0	50
1	6440858	1	6441004	DEL00002317	147	1	0.5	1	shotgun2dovetail_1-27	0	DEL	3to5	1	3	0	2	1.88594	0	10000	10000	0	0	0	0.733333	0.733333	0	44	60
1	6492906	1	6497936	DEL00002321	5031	2	1	1	shotgun2dovetail_1-27	0	DEL	3to5	1	7	0	6	1.91394	0	10000	10000	0	0	0	1	1	98	58	58
1	6502107	1	6502886	DEL00002323	780	2	1	1	shotgun2dovetail_1-27	0	DEL	3to5	1	6	0	5	1.98512	0	157	157	0	0	0	1	1	14	53	53
1	6515198	1	6516221	DEL00002324	1024	1	0.5	1	shotgun2dovetail_1-27	0	DEL	3to5	0	273	0	0	0	0	10000	10000	0	0	0	0.142857	0.142857	7	0	49
1	6519524	1	6522908	DEL00002327	3385	2	1	1	shotgun2dovetail_1-27	0	DEL	3to5	0	375	0	0	0	0	63	63	0	0	0	1	1	21	0	21
1	6526810	1	6526879	DEL00002329	70	1	0.5	1	shotgun2dovetail_1-27	0	DEL	3to5	1	1	0	0	1.96527	0	10000	10000	0	0	0	0.576923	0.576923	0	30	52
1	6556002	1	6557064	DEL00002330	1063	2	1	1	shotgun2dovetail_1-27	0	DEL	3to5	0	154	0	0	0	0	85	85	0	0	0	1	1	31	0	31
1	6560280	1	6560400	DEL00002331	121	1	0.5	1	shotgun2dovetail_1-27	0	DEL	3to5	1	6	0	5	1.96233	0	10000	10000	0	0	0	0.756757	0.756757	0	28	37
1	6592971	1	6593799	DEL00002334	829	2	1	1	shotgun2dovetail_1-27	0	DEL	3to5	1	5	0	5	1.88996	0	138	138	0	0	0	1	1	9	46	46
1	6599561	1	6600810	DEL00002335	1250	2	1	1	shotgun2dovetail_1-27	0	DEL	3to5	1	2	0	2	1.95459	0	10000	10000	0	0	0	0.985294	0.985294	60	67	68
1	6644277	1	6644346	DEL00002336	70	1	0.5	1	shotgun2dovetail_1-27	0	DEL	3to5	1	5	0	5	1.91473	0	10000	10000	0	0	0	0.65625	0.65625	0	21	32
1	6702513	1	6702514	INS00002338	70	1	0.5	1	shotgun2dovetail_1-27	0	INS	NtoN	1	2	70	1	1.97888	0	10000	10000	0	0	0	0.858974	0.858974	0	67	78
1	6758276	1	6758369	DEL00002339	94	1	0.5	1	shotgun2dovetail_1-27	0	DEL	3to5	1	2	0	1	1.96179	0	10000	10000	0	0	0	0.738462	0.738462	0	48	65
1	6834823	1	6837518	DEL00002340	2696	2	1	1	shotgun2dovetail_1-27	0	DEL	3to5	1	9	0	9	1.97953	0	75	75	0	0	0	1	1	59	25	25
1	6913377	1	6913768	DUP00002342	392	1	0.5	1	shotgun2dovetail_1-27	0	DUP	5to3	1	4	0	3	1.94832	0	10000	10000	0	0	0	0.506667	0.506667	0	38	75
1	6913767	1	6914813	INV00002343	1047	2	1	1	shotgun2dovetail_1-27	0	INV	5to5	0	543	0	0	0	0	64	64	0	0	0	1	1	22	0	22
1	6913769	1	6914813	DEL00002344	1045	2	1	1	shotgun2dovetail_1-27	0	DEL	3to5	0	193	0	0	0	0	37	37	0	0	0	1	1	13	0	13
1	6913783	1	6914803	INV00002345	1021	2	1	1	shotgun2dovetail_1-27	0	INV	3to3	0	346	0	0	0	0	64	64	0	0	0	1	1	23	0	23
1	6927746	1	6927900	DEL00002348	155	1	0.5	1	shotgun2dovetail_1-27	0	DEL	3to5	1	2	0	1	1.96105	0	10000	10000	0	0	0	0.521739	0.521739	0	24	46
1	6933331	1	6933390	DEL00002349	60	1	0.5	1	shotgun2dovetail_1-27	0	DEL	3to5	1	7	0	8	1.93748	0	10000	10000	0	0	0	0.5	0.5	0	28	56
1	6934435	1	6934517	DEL00002350	83	1	0.5	1	shotgun2dovetail_1-27	0	DEL	3to5	1	3	0	2	1.96843	0	10000	10000	0	0	0	0.442308	0.442308	0	23	52
1	6938572	1	7259534	INV00002351	320963	0	0	1	NA	0	INV	5to5	0	356	0	0	0	28	0	28	0	84017	0.114286	0	0	0	0	35
1	6938739	1	7259656	INV00002352	320918	0	0	1	NA	0	INV	3to3	0	278	0	0	0	71	0	71	0	84038	0.0697674	0	0	0	0	43
1	6987580	1	7112922	DUP00002353	125343	1	0.5	1	shotgun2dovetail_1-27	0	DUP	5to3	1	1	0	0	1.93402	0	10000	10000	0	0	0	0.471698	0.471698	0	25	53
1	7136162	1	7139349	DEL00002356	3188	1	0.5	1	shotgun2dovetail_1-27	0	DEL	3to5	1	4	0	3	1.98924	0	10000	10000	0	0	0	0.516129	0.516129	15	16	31
1	7149962	1	7149963	INS00002357	43	2	1	1	shotgun2dovetail_1-27	0	INS	NtoN	1	2	43	1	1.93307	0	10000	10000	0	0	0	1	1	0	146	146
1	7171854	1	7171953	DEL00002358	100	1	0.5	1	shotgun2dovetail_1-27	0	DEL	3to5	1	3	0	3	1.94009	0	10000	10000	0	0	0	0.560606	0.560606	0	37	66
1	7258213	1	7258425	DEL00002359	213	1	0.5	1	shotgun2dovetail_1-27	0	DEL	3to5	1	3	0	2	1.98702	0	10000	10000	0	0	0	0.574074	0.574074	0	31	54
1	7266551	1	7266652	DEL00002360	102	1	0.5	1	shotgun2dovetail_1-27	0	DEL	3to5	1	3	0	2	1.89485	0	10000	10000	0	0	0	0.46	0.46	0	23	50
1	7279765	1	7279817	DEL00002361	53	2	1	1	shotgun2dovetail_1-27	0	DEL	3to5	1	2	0	2	1.91728	0	129	129	0	0	0	1	1	0	43	43
1	7291371	1	7292993	DEL00002362	1623	2	1	1	shotgun2dovetail_1-27	0	DEL	3to5	1	4	0	4	1.90722	0	10000	10000	0	0	0	1	1	94	58	58
1	7319643	1	7319770	DEL00002363	128	1	0.5	1	shotgun2dovetail_1-27	0	DEL	3to5	1	6	0	5	1.95797	0	105	105	0	0	0	0.777778	0.777778	0	14	18
1	7369677	1	7369764	DEL00002365	88	1	0.5	1	shotgun2dovetail_1-27	0	DEL	3to5	1	5	0	5	1.88691	0	10000	10000	0	0	0	0.571429	0.571429	0	36	63
1	7450051	1	7450103	DEL00002366	53	1	0.5	1	shotgun2dovetail_1-27	0	DEL	3to5	1	6	0	5	1.94734	0	10000	10000	0	0	0	0.62	0.62	0	31	50
1	7498267	1	7498861	DEL00002367	595	1	0.5	1	shotgun2dovetail_1-27	0	DEL	3to5	1	4	0	3	1.885	0	10000	10000	0	0	0	0.465517	0.465517	0	27	58
1	7533838	1	7537486	DEL00002368	3649	2	1	1	shotgun2dovetail_1-27	0	DEL	3to5	0	152	0	0	0	0	10000	10000	0	0	0	1	1	90	0	90
1	7553552	1	7554803	DEL00002369	1252	2	1	1	shotgun2dovetail_1-27	0	DEL	3to5	1	4	0	4	1.90653	0	108	108	0	0	0	1	1	52	36	36
1	7559340	1	7559745	DEL00002370	406	1	0.5	1	shotgun2dovetail_1-27	0	DEL	3to5	1	6	0	6	1.94004	0	10000	10000	0	0	0	0.636364	0.636364	0	14	22
1	7595094	1	7595195	DEL00002371	102	1	0.5	1	shotgun2dovetail_1-27	0	DEL	3to5	1	7	0	6	1.97384	0	10000	10000	0	0	0	0.5	0.5	0	16	32
1	7650525	1	7650585	DEL00002372	61	1	0.5	1	shotgun2dovetail_1-27	0	DEL	3to5	1	2	0	1	1.98649	0	10000	10000	0	0	0	0.6	0.6	0	33	55
1	7651946	1	7652858	DEL00002373	913	2	1	1	shotgun2dovetail_1-27	0	DEL	3to5	1	11	0	12	1.9934	0	51	51	0	0	0	1	1	10	17	17
1	7659988	1	7660173	DEL00002374	186	1	0.5	1	shotgun2dovetail_1-27	0	DEL	3to5	1	2	0	1	1.92137	0	10000	10000	0	0	0	0.520833	0.520833	0	25	48
1	7670432	1	7671506	DEL00002375	1075	1	0.5	1	shotgun2dovetail_1-27	0	DEL	3to5	0	200	0	0	0	0	10000	10000	0	0	0	0.657895	0.657895	25	0	38
1	7724511	1	7724621	DEL00002376	111	2	1	1	shotgun2dovetail_1-27	0	DEL	3to5	1	10	0	9	1.97435	0	42	42	0	0	0	1	1	0	14	14
1	7735512	1	7735707	DEL00002377	196	1	0.5	1	shotgun2dovetail_1-27	0	DEL	3to5	1	2	0	1	1.98117	0	10000	10000	0	0	0	0.459459	0.459459	0	34	74
1	7762391	1	7764128	DEL00002378	1738	2	1	1	shotgun2dovetail_1-27	0	DEL	3to5	0	703	0	0	0	0	21	21	0	0	0	1	1	7	0	7
1	7767423	1	7768692	DEL00002380	1270	2	1	1	shotgun2dovetail_1-27	0	DEL	3to5	1	3	0	2	1.92728	0	10000	10000	0	0	0	1	1	84	60	60
1	7771249	1	7778922	INV00002381	7674	1	0.5	1	shotgun2dovetail_1-27	0	INV	5to5	0	377	0	0	0	0	10000	10000	0	0	0	0.192308	0.192308	15	0	78
1	7771345	1	7779011	INV00002382	7667	1	0.5	1	shotgun2dovetail_1-27	0	INV	3to3	1	1	0	0	1.96442	0	10000	10000	0	0	0	0.418605	0.418605	14	36	86
1	7782773	1	7782853	DEL00002383	81	1	0.5	1	shotgun2dovetail_1-27	0	DEL	3to5	1	5	0	4	1.83154	0	10000	10000	0	0	0	0.45	0.45	0	9	20
1	7830595	1	7830783	DEL00002385	189	1	0.5	1	shotgun2dovetail_1-27	0	DEL	3to5	1	3	0	3	1.93452	0	10000	10000	0	0	0	0.730769	0.730769	0	19	26
1	7847196	1	7847300	DEL00002386	105	1	0.5	1	shotgun2dovetail_1-27	0	DEL	3to5	1	1	0	0	1.94359	0	10000	10000	0	0	0	0.509804	0.509804	0	26	51
1	8038964	1	8038965	INS00002387	63	2	1	1	shotgun2dovetail_1-27	0	INS	NtoN	1	2	63	1	1.95712	0	10000	10000	0	0	0	1	1	0	120	120
1	8055190	1	8055259	DEL00002388	70	1	0.5	1	shotgun2dovetail_1-27	0	DEL	3to5	1	4	0	4	1.90484	0	10000	10000	0	0	0	0.346154	0.346154	0	9	26
1	8063315	1	8063980	DEL00002389	666	1	0.5	1	shotgun2dovetail_1-27	0	DEL	3to5	1	2	0	2	1.97554	0	10000	10000	0	0	0	0.435897	0.435897	0	17	39
1	8164984	1	8165199	DEL00002390	216	1	0.5	1	shotgun2dovetail_1-27	0	DEL	3to5	1	8	0	7	1.93906	0	10000	10000	0	0	0	0.487179	0.487179	0	19	39
1	8207010	1	8207074	DEL00002391	65	1	0.5	1	shotgun2dovetail_1-27	0	DEL	3to5	1	4	0	3	1.88198	0	10000	10000	0	0	0	0.673077	0.673077	0	35	52
1	8225395	1	8225975	DEL00002392	581	2	1	1	shotgun2dovetail_1-27	0	DEL	3to5	1	9	0	8	1.92957	0	132	132	0	0	0	1	1	0	44	44
1	8225586	1	12187227	INV00002393	3961642	0	0	1	NA	0	INV	5to5	0	598	0	0	0	10000	0	10000	0	1140000	0.00436681	0	0	0	0	687
1	8250094	1	8250146	DEL00002394	53	1	0.5	1	shotgun2dovetail_1-27	0	DEL	3to5	1	2	0	1	1.96966	0	10000	10000	0	0	0	0.341463	0.341463	0	14	41
1	8286458	1	8286459	INS00002395	60	2	1	1	shotgun2dovetail_1-27	0	INS	NtoN	1	3	60	2	1.90481	0	10000	10000	0	0	0	1	1	0	95	95
1	8308577	1	8308701	DEL00002396	125	1	0.5	1	shotgun2dovetail_1-27	0	DEL	3to5	1	2	0	1	1.99409	0	10000	10000	0	0	0	0.548387	0.548387	0	34	62
1	8386738	1	8386739	INS00002397	63	2	1	1	shotgun2dovetail_1-27	0	INS	NtoN	1	4	63	4	1.92705	0	10000	10000	0	0	0	1	1	0	86	86
1	8443402	1	8443491	DEL00002398	90	1	0.5	1	shotgun2dovetail_1-27	0	DEL	3to5	1	3	0	2	1.91107	0	10000	10000	0	0	0	0.666667	0.666667	0	34	51
1	8457501	1	8478082	DUP00002399	20582	1	0.5	1	shotgun2dovetail_1-27	0	DUP	5to3	0	447	0	0	0	0	34	34	0	0	0	0.0813953	0.0813953	7	0	86
1	8521625	1	8521684	DEL00002402	60	1	0.5	1	shotgun2dovetail_1-27	0	DEL	3to5	1	4	0	3	1.93279	0	10000	10000	0	0	0	0.658537	0.658537	0	54	82
1	8543261	1	8543840	DEL00002403	580	2	1	1	shotgun2dovetail_1-27	0	DEL	3to5	1	6	0	5	1.96595	0	114	114	0	0	0	1	1	0	38	38
1	8543266	1	8543843	DEL00002404	578	2	1	1	shotgun2dovetail_1-27	0	DEL	3to5	1	3	0	2	1.95904	0	117	117	0	0	0	1	1	0	39	39
1	8556425	1	8556659	DEL00002405	235	2	1	1	shotgun2dovetail_1-27	0	DEL	3to5	1	3	0	4	1.91895	0	144	144	0	0	0	1	1	0	48	48
1	8567128	1	8567332	DEL00002406	205	1	0.5	1	shotgun2dovetail_1-27	0	DEL	3to5	1	5	0	5	1.95797	0	10000	10000	0	0	0	0.461538	0.461538	0	12	26
1	8765273	1	8765365	DEL00002407	93	2	1	1	shotgun2dovetail_1-27	0	DEL	3to5	1	10	0	10	1.96957	0	10000	10000	0	0	0	1	1	0	69	69
1	8766269	1	8766458	DEL00002408	190	1	0.5	1	shotgun2dovetail_1-27	0	DEL	3to5	1	3	0	2	1.91438	0	10000	10000	0	0	0	0.673469	0.673469	0	33	49
1	8819733	1	8819867	DEL00002409	135	1	0.5	1	shotgun2dovetail_1-27	0	DEL	3to5	1	2	0	1	1.89467	0	78	78	0	0	0	0.875	0.875	0	35	40
1	8829976	1	8830038	DEL00002410	63	1	0.5	1	shotgun2dovetail_1-27	0	DEL	3to5	1	4	0	4	1.96539	0	10000	10000	0	0	0	0.791667	0.791667	0	38	48
1	8865530	1	8865868	DEL00002411	339	1	0.5	1	shotgun2dovetail_1-27	0	DEL	3to5	1	11	0	10	1.74296	0	41	41	0	0	0	0.115385	0.115385	0	3	26
1	8869372	1	8869373	INS00002412	68	2	1	1	shotgun2dovetail_1-27	0	INS	NtoN	1	6	68	5	1.96359	0	10000	10000	0	0	0	1	1	0	102	102
1	8979684	1	8979764	DEL00002413	81	1	0.5	1	shotgun2dovetail_1-27	0	DEL	3to5	1	4	0	3	1.98919	0	10000	10000	0	0	0	0.480769	0.480769	0	25	52
1	8994168	1	8994293	DEL00002414	126	2	1	1	shotgun2dovetail_1-27	0	DEL	3to5	1	3	0	3	1.91838	0	10000	10000	0	0	0	1	1	0	54	54
1	9009492	1	9009571	DEL00002415	80	1	0.5	1	shotgun2dovetail_1-27	0	DEL	3to5	1	2	0	2	1.87873	0	10000	10000	0	0	0	0.516129	0.516129	0	32	62
1	9009824	1	9009923	DEL00002416	100	1	0.5	1	shotgun2dovetail_1-27	0	DEL	3to5	1	7	0	6	1.9543	0	10000	10000	0	0	0	0.563636	0.563636	0	31	55
1	9060415	1	9060613	DEL00002417	199	1	0.5	1	shotgun2dovetail_1-27	0	DEL	3to5	1	3	0	3	1.85999	0	10000	10000	0	0	0	0.532258	0.532258	0	33	62
1	9109777	1	9110149	DEL00002418	373	2	1	1	shotgun2dovetail_1-27	0	DEL	3to5	1	2	0	1	1.94449	0	96	96	0	0	0	1	1	0	32	32
1	9283201	1	9284452	DEL00002419	1252	2	1	1	shotgun2dovetail_1-27	0	DEL	3to5	1	4	0	3	1.84935	0	10000	10000	0	0	0	1	1	93	70	70
1	9283201	1	9284474	DEL00002420	1274	2	1	1	shotgun2dovetail_1-27	0	DEL	3to5	1	4	0	4	1.8584	0	10000	10000	0	0	0	1	1	0	73	73
1	9323769	1	9323851	DEL00002421	83	1	0.5	1	shotgun2dovetail_1-27	0	DEL	3to5	1	6	0	7	1.9024	0	10000	10000	0	0	0	0.650794	0.650794	0	41	63
1	9372158	1	9372231	DEL00002422	74	1	0.5	1	shotgun2dovetail_1-27	0	DEL	3to5	1	2	0	2	1.87668	0	10000	10000	0	0	0	0.76087	0.76087	0	35	46
1	9439921	1	9440152	DEL00002425	232	1	0.5	1	shotgun2dovetail_1-27	0	DEL	3to5	1	3	0	3	1.91969	0	10000	10000	0	0	0	0.775	0.775	0	31	40
1	9444176	1	9444270	DEL00002426	95	1	0.5	1	shotgun2dovetail_1-27	0	DEL	3to5	1	1	0	0	1.85043	0	10000	10000	0	0	0	0.330275	0.330275	0	36	109
1	9472894	1	9473094	DEL00002427	201	1	0.5	1	shotgun2dovetail_1-27	0	DEL	3to5	1	3	0	2	1.93225	0	10000	10000	0	0	0	0.688889	0.688889	0	31	45
1	9560534	1	9561774	DEL00002428	1241	2	1	1	shotgun2dovetail_1-27	0	DEL	3to5	0	109	0	0	0	0	10000	10000	0	0	0	1	1	75	0	75
1	9574563	1	9574653	DEL00002432	91	1	0.5	1	shotgun2dovetail_1-27	0	DEL	3to5	1	2	0	2	1.95564	0	10000	10000	0	0	0	0.405405	0.405405	0	30	74
1	9580100	1	9581741	DEL00002433	1642	2	1	1	shotgun2dovetail_1-27	0	DEL	3to5	1	6	0	5	1.93792	0	10000	10000	0	0	0	1	1	75	54	54
1	9649933	1	9650035	DEL00002434	103	1	0.5	1	shotgun2dovetail_1-27	0	DEL	3to5	1	1	0	0	1.93197	0	10000	10000	0	0	0	0.544118	0.544118	0	37	68
1	9666380	1	9666718	DEL00002435	339	2	1	1	shotgun2dovetail_1-27	0	DEL	3to5	1	10	0	10	1.91459	0	84	84	0	0	0	1	1	0	28	28
1	9803392	1	9803495	DEL00002437	104	1	0.5	1	shotgun2dovetail_1-27	0	DEL	3to5	1	2	0	1	1.86379	0	10000	10000	0	0	0	0.569231	0.569231	0	37	65
1	9808448	1	9808596	DEL00002438	149	1	0.5	1	shotgun2dovetail_1-27	0	DEL	3to5	1	2	0	2	1.89734	0	10000	10000	0	0	0	0.428571	0.428571	0	24	56
1	9931452	1	9931871	DEL00002439	420	2	1	1	shotgun2dovetail_1-27	0	DEL	3to5	1	7	0	6	1.95306	0	10000	10000	0	0	0	1	1	0	55	55
1	10089788	1	10089970	DEL00002440	183	1	0.5	1	shotgun2dovetail_1-27	0	DEL	3to5	1	2	0	1	1.95185	0	31	31	0	0	0	0.892857	0.892857	0	25	28
1	10113888	1	10114125	DEL00002442	238	2	1	1	shotgun2dovetail_1-27	0	DEL	3to5	1	1	0	0	1.90007	0	10000	10000	0	0	0	1	1	0	68	68
1	10144675	1	10144676	INS00002443	53	2	1	1	shotgun2dovetail_1-27	0	INS	NtoN	1	2	53	2	1.92577	0	10000	10000	0	0	0	1	1	0	106	106
1	10217810	1	10223137	DEL00002444	5328	2	1	1	shotgun2dovetail_1-27	0	DEL	3to5	1	7	0	7	1.92386	0	105	105	0	0	0	1	1	60	35	35
1	10218362	1	10222025	DEL00002446	3664	1	0.5	1	shotgun2dovetail_1-27	0	DEL	3to5	1	6	0	7	1.96636	0	10000	10000	0	0	0	0.112853	0.112853	0	36	319
1	10218363	1	10219117	INV00002447	755	0	0	1	NA	0	INV	3to3	0	581	0	0	0	10000	0	10000	0	1328	0.0304	0	0	0	0	625
1	10218636	1	10222010	INV00002448	3375	0	0	1	NA	0	INV	5to5	0	635	0	0	0	10000	0	10000	0	6375	0.0261011	0	0	0	0	613
1	10225151	1	10225415	DEL00002451	265	1	0.5	1	shotgun2dovetail_1-27	0	DEL	3to5	1	4	0	4	1.89915	0	10000	10000	0	0	0	0.44898	0.44898	0	22	49
1	10225230	1	10225231	INS00002452	61	2	1	1	shotgun2dovetail_1-27	0	INS	NtoN	1	5	61	4	1.96495	0	10000	10000	0	0	0	1	1	0	63	63
1	10272655	1	10272791	DEL00002455	137	1	0.5	1	shotgun2dovetail_1-27	0	DEL	3to5	1	2	0	1	1.89722	0	10000	10000	0	0	0	0.65	0.65	0	26	40
1	10325987	1	10326039	DEL00002456	53	2	1	1	shotgun2dovetail_1-27	0	DEL	3to5	1	3	0	2	1.83356	0	10000	10000	0	0	0	0.985075	0.985075	0	66	67
1	10438804	1	10438859	DEL00002459	56	2	1	1	shotgun2dovetail_1-27	0	DEL	3to5	1	4	0	4	1.96468	0	99	99	0	0	0	1	1	0	33	33
1	10442521	1	10450775	DUP00002460	8255	0	0	1	NA	0	DUP	5to3	0	314	0	0	0	99	0	99	0	2407	0.047619	0	0	0	0	84
1	10442728	1	10447163	DUP00002461	4436	0	0	1	NA	0	DUP	5to3	0	617	0	0	0	148	0	148	0	1233	0.0384615	0	0	0	0	78
1	10442745	1	10451196	DEL00002462	8452	1	0.5	1	shotgun2dovetail_1-27	0	DEL	3to5	0	375	0	0	0	0	10000	10000	0	0	0	0.178571	0.178571	15	0	84
1	10544116	1	10544226	DEL00002464	111	2	1	1	shotgun2dovetail_1-27	0	DEL	3to5	1	9	0	10	1.89789	0	87	87	0	0	0	1	1	0	29	29
1	10577978	1	10589698	INV00002465	11721	1	0.5	1	shotgun2dovetail_1-27	0	INV	3to3	0	364	0	0	0	0	10000	10000	0	0	0	0.403361	0.403361	48	0	119
1	10578069	1	10589200	INV00002466	11132	1	0.5	1	shotgun2dovetail_1-27	0	INV	5to5	0	50	0	0	0	0	10000	10000	0	0	0	0.313725	0.313725	32	0	102
1	10624302	1	10624430	DEL00002476	129	2	1	1	shotgun2dovetail_1-27	0	DEL	3to5	1	3	0	2	1.97011	0	10000	10000	0	0	0	1	1	0	54	54
1	10661982	1	10662273	DEL00002477	292	1	0.5	1	shotgun2dovetail_1-27	0	DEL	3to5	1	6	0	6	1.87619	0	10000	10000	0	0	0	0.538462	0.538462	0	14	26
1	10720163	1	10720273	DEL00002482	111	2	1	1	shotgun2dovetail_1-27	0	DEL	3to5	1	7	0	6	1.93236	0	126	126	0	0	0	1	1	0	42	42
1	10824356	1	10824423	DEL00002484	68	1	0.5	1	shotgun2dovetail_1-27	0	DEL	3to5	1	3	0	3	1.8714	0	10000	10000	0	0	0	0.621622	0.621622	0	23	37
1	10862640	1	10865074	DEL00002486	2435	1	0.5	1	shotgun2dovetail_1-27	0	DEL	3to5	0	469	0	0	0	0	10000	10000	0	0	0	0.642857	0.642857	18	0	28
1	10868349	1	10871939	INV00002487	3591	1	0.5	1	shotgun2dovetail_1-27	0	INV	5to5	0	489	0	0	0	0	116	116	0	0	0	0.205882	0.205882	7	0	34
1	10869088	1	10871227	INV00002488	2140	0	0	1	NA	0	INV	3to3	0	808	0	0	0	34	0	34	0	288	0.0535714	0	0	0	0	56
1	10891910	1	10896134	INV00002491	4225	0	0	1	NA	0	INV	3to3	0	341	0	0	0	51	0	51	0	520	0.0789474	0	0	0	0	38
1	10894035	1	10913372	DEL00002492	19338	2	1	1	shotgun2dovetail_1-27	0	DEL	3to5	0	179	0	0	0	0	128	128	0	0	0	1	1	46	0	46
1	10894150	1	10913372	INV00002493	19223	2	1	1	shotgun2dovetail_1-27	0	INV	5to5	0	450	0	0	0	0	129	129	0	0	0	1	1	48	0	48
1	10896256	1	10947815	INV00002494	51560	2	1	1	shotgun2dovetail_1-27	0	INV	5to5	0	161	0	0	0	0	10000	10000	0	0	0	1	1	94	0	94
1	10949329	1	10949384	DEL00002498	56	2	1	1	shotgun2dovetail_1-27	0	DEL	3to5	1	4	0	3	1.88673	0	10000	10000	0	0	0	1	1	0	65	65
1	10950357	1	10950641	DEL00002499	285	2	1	1	shotgun2dovetail_1-27	0	DEL	3to5	1	7	0	8	1.96486	0	61	61	0	0	0	0.970588	0.970588	0	33	34
1	10950357	1	10950641	DEL00002500	285	2	1	1	shotgun2dovetail_1-27	0	DEL	3to5	1	8	0	9	1.96079	0	91	91	0	0	0	0.977273	0.977273	0	43	44
1	11010453	1	11010555	DEL00002501	103	1	0.5	1	shotgun2dovetail_1-27	0	DEL	3to5	1	5	0	4	1.92575	0	10000	10000	0	0	0	0.621212	0.621212	0	41	66
1	11042070	1	11042071	INS00002502	73	1	0.5	1	shotgun2dovetail_1-27	0	INS	NtoN	1	3	73	2	1.91453	0	10000	10000	0	0	0	0.773196	0.773196	0	75	97
1	11048498	1	11051029	DEL00002503	2532	2	1	1	shotgun2dovetail_1-27	0	DEL	3to5	1	12	0	13	1.90288	0	10000	10000	0	0	0	1	1	102	61	61
1	11057544	1	11648260	INV00002504	590717	1	0.5	1	shotgun2dovetail_1-27	0	INV	5to5	0	157	0	0	0	0	10000	10000	0	0	0	0.453333	0.453333	34	0	75
1	11057598	1	11648474	INV00002505	590877	1	0.5	1	shotgun2dovetail_1-27	0	INV	3to3	0	249	0	0	0	0	10000	10000	0	0	0	0.328358	0.328358	22	0	67
1	11139828	1	11139829	INS00002508	78	2	1	1	shotgun2dovetail_1-27	0	INS	NtoN	1	4	78	4	1.85207	0	10000	10000	0	0	0	1	1	0	131	131
1	11154628	1	11154674	DEL00002509	47	2	1	1	shotgun2dovetail_1-27	0	DEL	3to5	1	3	0	2	1.98483	0	157	157	0	0	0	1	1	0	52	52
1	11171619	1	11171754	DEL00002510	136	1	0.5	1	shotgun2dovetail_1-27	0	DEL	3to5	1	1	0	0	1.90248	0	10000	10000	0	0	0	0.423729	0.423729	0	25	59
1	11194465	1	11194572	DEL00002511	108	2	1	1	shotgun2dovetail_1-27	0	DEL	3to5	1	7	0	6	1.93802	0	10000	10000	0	0	0	1	1	0	72	72
1	11249580	1	11249581	INS00002513	55	1	0.5	1	shotgun2dovetail_1-27	0	INS	NtoN	1	4	55	4	1.9103	0	10000	10000	0	0	0	0.678899	0.678899	0	74	109
1	11272429	1	11602517	INV00002515	330089	1	0.5	1	shotgun2dovetail_1-27	0	INV	3to3	0	507	0	0	0	0	10000	10000	0	0	0	0.212121	0.212121	14	0	66
1	11272727	1	11602341	INV00002516	329615	1	0.5	1	shotgun2dovetail_1-27	0	INV	5to5	0	593	0	0	0	0	10000	10000	0	0	0	0.166667	0.166667	10	0	60
1	11317871	1	11317872	INS00002517	53	1	0.5	1	shotgun2dovetail_1-27	0	INS	NtoN	1	4	53	4	1.98758	0	10000	10000	0	0	0	0.719101	0.719101	0	64	89
1	11381730	1	11381801	DEL00002518	72	1	0.5	1	shotgun2dovetail_1-27	0	DEL	3to5	1	3	0	2	1.97132	0	10000	10000	0	0	0	0.53125	0.53125	0	34	64
1	11409449	1	11409827	DEL00002519	379	1	0.5	1	shotgun2dovetail_1-27	0	DEL	3to5	1	11	0	10	1.9147	0	19	19	0	0	0	0.0851064	0.0851064	0	4	47
1	11463478	1	11467947	DEL00002521	4470	1	0.5	1	shotgun2dovetail_1-27	0	DEL	3to5	0	263	0	0	0	0	10000	10000	0	0	0	0.130952	0.130952	11	0	84
1	11463899	1	11468173	DUP00002522	4275	1	0.5	1	shotgun2dovetail_1-27	0	DUP	5to3	0	238	0	0	0	0	10000	10000	0	0	0	0.261364	0.261364	23	0	88
1	11486934	1	11486997	DEL00002523	64	1	0.5	1	shotgun2dovetail_1-27	0	DEL	3to5	1	2	0	1	1.73988	0	10000	10000	0	0	0	0.692308	0.692308	0	27	39
1	11497054	1	11497169	DEL00002524	116	1	0.5	1	shotgun2dovetail_1-27	0	DEL	3to5	1	4	0	4	1.96756	0	10000	10000	0	0	0	0.5	0.5	0	32	64
1	11500767	1	11502014	DEL00002526	1248	2	1	1	shotgun2dovetail_1-27	0	DEL	3to5	0	141	0	0	0	0	10000	10000	0	0	0	1	1	70	0	70
1	11516772	1	11516824	DEL00002527	53	1	0.5	1	shotgun2dovetail_1-27	0	DEL	3to5	1	1	0	0	1.93525	0	10000	10000	0	0	0	0.787234	0.787234	0	37	47
1	11527387	1	11527521	DEL00002528	135	2	1	1	shotgun2dovetail_1-27	0	DEL	3to5	1	6	0	5	1.92573	0	129	129	0	0	0	1	1	0	43	43
1	11655491	1	11655775	DEL00002529	285	1	0.5	1	shotgun2dovetail_1-27	0	DEL	3to5	1	8	0	7	1.9074	0	10000	10000	0	0	0	0.648649	0.648649	0	24	37
1	11693711	1	11693761	DEL00002530	51	1	0.5	1	shotgun2dovetail_1-27	0	DEL	3to5	1	2	0	1	1.95428	0	10000	10000	0	0	0	0.536585	0.536585	0	22	41
1	11932471	1	11932608	DEL00002533	138	1	0.5	1	shotgun2dovetail_1-27	0	DEL	3to5	1	2	0	2	1.95352	0	10000	10000	0	0	0	0.557692	0.557692	0	29	52
1	12161159	1	12162410	DEL00002535	1252	2	1	1	shotgun2dovetail_1-27	0	DEL	3to5	1	4	0	3	1.95298	0	84	84	0	0	0	1	1	88	28	28
1	12186749	1	12189127	DEL00002536	2379	2	1	1	shotgun2dovetail_1-27	0	DEL	3to5	0	103	0	0	0	0	145	145	0	0	0	1	1	49	0	49
1	12187160	1	24049420	INV00002539	11862261	0	0	1	NA	0	INV	5to5	0	518	0	0	0	10000	0	10000	0	3400000	0.0163934	0	0	0	0	732
1	12187316	1	12187378	DEL00002540	63	0	0	1	NA	0	DEL	3to5	1	11	0	10	1.90035	10000	0	10000	0	240317	0.00465839	0	0	0	0	1932
1	12188814	1	22676201	DEL00002542	10487388	1	0.5	1	shotgun2dovetail_1-27	0	DEL	3to5	0	627	0	0	0	0	10000	10000	0	0	0	0.154341	0.154341	48	0	311
1	12196909	1	12197402	DEL00002543	494	1	0.5	1	shotgun2dovetail_1-27	0	DEL	3to5	1	6	0	6	1.90745	0	10000	10000	0	0	0	0.44898	0.44898	0	22	49
1	12212322	1	12212895	DEL00002544	574	1	0.5	1	shotgun2dovetail_1-27	0	DEL	3to5	1	2	0	1	1.93637	0	10000	10000	0	0	0	0.666667	0.666667	0	24	36
1	12229440	1	12230215	DEL00002545	776	2	1	1	shotgun2dovetail_1-27	0	DEL	3to5	1	11	0	12	1.94119	0	10000	10000	0	0	0	1	1	7	56	56
1	12318674	1	12389780	DEL00002547	71107	2	1	1	shotgun2dovetail_1-27	0	DEL	3to5	0	197	0	0	0	0	10000	10000	0	0	0	1	1	77	0	77
1	12388672	1	12476898	DUP00002549	88227	2	1	1	shotgun2dovetail_1-27	0	DUP	5to3	0	203	0	0	0	0	122	122	0	0	0	1	1	43	0	43
1	12389671	1	12477094	DEL00002550	87424	1	0.5	1	shotgun2dovetail_1-27	0	DEL	3to5	1	6	0	5	1.89945	0	10000	10000	0	0	0	0.666667	0.666667	181	30	45
1	12389679	1	12476998	DEL00002551	87320	2	1	1	shotgun2dovetail_1-27	0	DEL	3to5	1	1	0	0	1.83238	0	87	87	0	0	0	1	1	0	29	29
1	12391361	1	12391468	DEL00002552	108	2	1	1	shotgun2dovetail_1-27	0	DEL	3to5	1	2	0	2	1.83962	0	135	135	0	0	0	1	1	0	45	45
1	12398137	1	12399535	DEL00002553	1399	1	0.5	1	shotgun2dovetail_1-27	0	DEL	3to5	1	3	0	4	1.88721	0	10000	10000	0	0	0	0.745098	0.745098	56	38	51
1	12431881	1	12433515	DEL00002554	1635	2	1	1	shotgun2dovetail_1-27	0	DEL	3to5	0	50	0	0	0	0	10000	10000	0	0	0	1	1	83	0	83
1	12456368	1	12456426	DEL00002555	59	2	1	1	shotgun2dovetail_1-27	0	DEL	3to5	1	3	0	2	1.94146	0	10000	10000	0	0	0	1	1	0	69	69
1	12462098	1	12464669	INV00002556	2572	2	1	1	shotgun2dovetail_1-27	0	INV	3to3	0	147	0	0	0	0	10000	10000	0	0	0	1	1	86	0	86
1	12466694	1	12470815	DEL00002557	4122	2	1	1	shotgun2dovetail_1-27	0	DEL	3to5	0	229	0	0	0	0	49	49	0	0	0	1	1	18	0	18
1	12470495	1	12475204	INV00002559	4710	1	0.5	1	shotgun2dovetail_1-27	0	INV	3to3	0	200	0	0	0	0	10000	10000	0	0	0	0.604167	0.604167	29	0	48
1	12565265	1	12565329	DEL00002560	65	2	1	1	shotgun2dovetail_1-27	0	DEL	3to5	1	2	0	2	1.92525	0	10000	10000	0	0	0	1	1	0	71	71
1	12568962	1	12568963	INS00002561	83	2	1	1	shotgun2dovetail_1-27	0	INS	NtoN	1	7	83	7	1.96347	0	10000	10000	0	0	0	1	1	0	139	139
1	12579760	1	12579839	DEL00002562	80	1	0.5	1	shotgun2dovetail_1-27	0	DEL	3to5	1	4	0	4	1.91882	0	10000	10000	0	0	0	0.673913	0.673913	0	31	46
1	12675891	1	12676058	DEL00002563	168	1	0.5	1	shotgun2dovetail_1-27	0	DEL	3to5	1	4	0	3	1.89967	0	10000	10000	0	0	0	0.571429	0.571429	0	32	56
1	12702517	1	12702766	DEL00002564	250	2	1	1	shotgun2dovetail_1-27	0	DEL	3to5	1	10	0	10	1.96393	0	10000	10000	0	0	0	1	1	0	76	76
1	12707840	1	12707915	DEL00002565	76	1	0.5	1	shotgun2dovetail_1-27	0	DEL	3to5	1	5	0	4	1.97244	0	10000	10000	0	0	0	0.52459	0.52459	0	32	61
1	12732055	1	12732196	DEL00002566	142	1	0.5	1	shotgun2dovetail_1-27	0	DEL	3to5	1	3	0	2	1.80281	0	10000	10000	0	0	0	0.548387	0.548387	0	34	62
1	12762100	1	12762152	DEL00002567	53	1	0.5	1	shotgun2dovetail_1-27	0	DEL	3to5	1	6	0	6	1.9463	0	10000	10000	0	0	0	0.535211	0.535211	0	38	71
1	12913806	1	12913866	DEL00002569	61	1	0.5	1	shotgun2dovetail_1-27	0	DEL	3to5	1	3	0	3	1.87421	0	10000	10000	0	0	0	0.723404	0.723404	0	34	47
1	12952358	1	12952424	DEL00002570	67	1	0.5	1	shotgun2dovetail_1-27	0	DEL	3to5	1	5	0	5	1.97709	0	10000	10000	0	0	0	0.533333	0.533333	0	40	75
1	12997369	1	12997370	INS00002571	56	2	1	1	shotgun2dovetail_1-27	0	INS	NtoN	1	5	56	4	1.96444	0	10000	10000	0	0	0	1	1	0	111	111
1	13023766	1	13024279	DEL00002572	514	2	1	1	shotgun2dovetail_1-27	0	DEL	3to5	1	8	0	7	1.95884	0	10000	10000	0	0	0	1	1	0	55	55
1	13206966	1	13207137	DEL00002578	172	1	0.5	1	shotgun2dovetail_1-27	0	DEL	3to5	1	5	0	5	1.95818	0	10000	10000	0	0	0	0.45614	0.45614	0	26	57
1	13242166	1	13242437	DEL00002579	272	2	1	1	shotgun2dovetail_1-27	0	DEL	3to5	1	3	0	2	1.93701	0	10000	10000	0	0	0	1	1	0	61	61
1	13251964	1	13252060	DEL00002580	97	1	0.5	1	shotgun2dovetail_1-27	0	DEL	3to5	1	3	0	2	1.95941	0	10000	10000	0	0	0	0.459016	0.459016	0	28	61
1	13291918	1	13292013	DEL00002581	96	1	0.5	1	shotgun2dovetail_1-27	0	DEL	3to5	1	3	0	4	1.97476	0	10000	10000	0	0	0	0.42	0.42	0	21	50
1	13333192	1	13333372	DEL00002582	181	1	0.5	1	shotgun2dovetail_1-27	0	DEL	3to5	1	3	0	3	1.96235	0	10000	10000	0	0	0	0.59322	0.59322	0	35	59
1	13349535	1	13349536	INS00002583	63	2	1	1	shotgun2dovetail_1-27	0	INS	NtoN	1	3	63	4	1.88973	0	10000	10000	0	0	0	1	1	0	100	100
1	13366243	1	13366244	INS00002584	47	1	0.5	1	shotgun2dovetail_1-27	0	INS	NtoN	1	3	47	3	1.9289	0	10000	10000	0	0	0	0.786517	0.786517	0	70	89
1	13381831	1	13381905	DEL00002585	75	1	0.5	1	shotgun2dovetail_1-27	0	DEL	3to5	1	4	0	3	1.9681	0	10000	10000	0	0	0	0.447368	0.447368	0	34	76
1	13389760	1	13391432	DEL00002586	1673	2	1	1	shotgun2dovetail_1-27	0	DEL	3to5	1	11	0	11	1.86175	0	10000	10000	0	0	0	1	1	97	59	59
1	13502635	1	13502860	DEL00002587	226	1	0.5	1	shotgun2dovetail_1-27	0	DEL	3to5	1	2	0	1	1.90432	0	10000	10000	0	0	0	0.266667	0.266667	0	8	30
1	13547455	1	13547524	DEL00002588	70	1	0.5	1	shotgun2dovetail_1-27	0	DEL	3to5	1	4	0	4	1.90634	0	10000	10000	0	0	0	0.607143	0.607143	0	34	56
1	13583276	1	13583277	INS00002589	65	1	0.5	1	shotgun2dovetail_1-27	0	INS	NtoN	1	4	65	3	1.90431	0	10000	10000	0	0	0	0.54321	0.54321	0	44	81
1	13689563	1	13689704	DEL00002591	142	1	0.5	1	shotgun2dovetail_1-27	0	DEL	3to5	1	2	0	2	1.86381	0	10000	10000	0	0	0	0.569231	0.569231	0	37	65
1	13689864	1	13689922	DEL00002592	59	1	0.5	1	shotgun2dovetail_1-27	0	DEL	3to5	1	4	0	4	1.91923	0	10000	10000	0	0	0	0.535211	0.535211	0	38	71
1	13691167	1	15697499	INV00002593	2006333	2	1	1	shotgun2dovetail_1-27	0	INV	3to3	0	144	0	0	0	0	33	33	0	0	0	1	1	12	0	12
1	13711167	1	15686259	INV00002595	1975093	2	1	1	shotgun2dovetail_1-27	0	INV	5to5	0	489	0	0	0	0	10000	10000	0	0	0	1	1	84	0	84
1	13745388	1	13745525	DEL00002596	138	1	0.5	1	shotgun2dovetail_1-27	0	DEL	3to5	1	3	0	3	1.92758	0	10000	10000	0	0	0	0.491525	0.491525	0	29	59
1	13762032	1	13762163	DEL00002597	132	1	0.5	1	shotgun2dovetail_1-27	0	DEL	3to5	1	4	0	3	1.99001	0	10000	10000	0	0	0	0.569231	0.569231	0	37	65
1	13788662	1	13797284	DEL00002598	8623	1	0.5	1	shotgun2dovetail_1-27	0	DEL	3to5	0	294	0	0	0	0	10000	10000	0	0	0	0.359551	0.359551	32	0	89
1	13813885	1	13813954	DEL00002600	70	1	0.5	1	shotgun2dovetail_1-27	0	DEL	3to5	1	5	0	4	1.96883	0	10000	10000	0	0	0	0.5	0.5	0	23	46
1	13819053	1	13819118	DEL00002601	66	1	0.5	1	shotgun2dovetail_1-27	0	DEL	3to5	1	3	0	2	1.92225	0	10000	10000	0	0	0	0.458333	0.458333	0	33	72
1	13879292	1	13879560	DEL00002602	269	1	0.5	1	shotgun2dovetail_1-27	0	DEL	3to5	1	4	0	3	1.98781	0	10000	10000	0	0	0	0.5	0.5	0	33	66
1	13881403	1	13904088	INV00002603	22686	1	0.5	1	shotgun2dovetail_1-27	0	INV	5to5	0	493	0	0	0	0	103	103	0	0	0	0.0759494	0.0759494	6	0	79
1	13881555	1	13903918	INV00002604	22364	1	0.5	1	shotgun2dovetail_1-27	0	INV	3to3	0	487	0	0	0	0	10000	10000	0	0	0	0.147059	0.147059	10	0	68
1	13882420	1	13882483	DEL00002605	64	1	0.5	1	shotgun2dovetail_1-27	0	DEL	3to5	1	7	0	8	1.97802	0	10000	10000	0	0	0	0.741935	0.741935	0	23	31
1	13938652	1	13942008	DEL00002606	3357	2	1	1	shotgun2dovetail_1-27	0	DEL	3to5	1	4	0	5	1.90887	0	10000	10000	0	0	0	1	1	102	65	65
1	13966909	1	13967116	DEL00002607	208	1	0.5	1	shotgun2dovetail_1-27	0	DEL	3to5	1	3	0	3	1.89161	0	10000	10000	0	0	0	0.508197	0.508197	0	31	61
1	14020328	1	14020390	DEL00002608	63	1	0.5	1	shotgun2dovetail_1-27	0	DEL	3to5	1	1	0	0	1.90688	0	10000	10000	0	0	0	0.585366	0.585366	0	48	82
1	14043467	1	14046645	INV00002609	3179	1	0.5	1	shotgun2dovetail_1-27	0	INV	3to3	0	397	0	0	0	0	10000	10000	0	0	0	0.422222	0.422222	19	0	45
1	14045156	1	14046744	INV00002611	1589	2	1	1	shotgun2dovetail_1-27	0	INV	5to5	0	271	0	0	0	0	57	57	0	0	0	1	1	21	0	21
1	14050569	1	14050725	DEL00002612	157	1	0.5	1	shotgun2dovetail_1-27	0	DEL	3to5	1	5	0	4	1.91178	0	10000	10000	0	0	0	0.44	0.44	0	22	50
1	14073155	1	14081969	INV00002613	8815	1	0.5	1	shotgun2dovetail_1-27	0	INV	3to3	0	396	0	0	0	0	10000	10000	0	0	0	0.25	0.25	12	0	48
1	14076199	1	14079002	INV00002615	2804	1	0.5	1	shotgun2dovetail_1-27	0	INV	3to3	0	745	0	0	0	0	36	36	0	0	0	0.0877193	0.0877193	5	0	57
1	14239981	1	14239982	INS00002619	78	2	1	1	shotgun2dovetail_1-27	0	INS	NtoN	1	3	78	2	1.89136	0	10000	10000	0	0	0	1	1	0	151	151
1	14240429	1	14240727	DEL00002620	299	2	1	1	shotgun2dovetail_1-27	0	DEL	3to5	1	3	0	2	1.97369	0	10000	10000	0	0	0	1	1	0	83	83
1	14276150	1	14276502	DEL00002621	353	1	0.5	1	shotgun2dovetail_1-27	0	DEL	3to5	1	4	0	4	1.90498	0	10000	10000	0	0	0	0.56338	0.56338	0	40	71
1	14282212	1	14282213	INS00002622	47	2	1	1	shotgun2dovetail_1-27	0	INS	NtoN	1	3	47	2	1.92197	0	10000	10000	0	0	0	1	1	0	147	147
1	14412531	1	21569455	DUP00002623	7156925	1	0.5	1	shotgun2dovetail_1-27	0	DUP	5to3	0	585	0	0	0	0	109	109	0	0	0	0.117647	0.117647	6	0	51
1	14412689	1	21569480	DEL00002624	7156792	0	0	1	NA	0	DEL	3to5	0	561	0	0	0	40	0	40	0	2150000	0.0638298	0	0	0	0	47
1	14426935	1	14427087	DEL00002625	153	1	0.5	1	shotgun2dovetail_1-27	0	DEL	3to5	1	2	0	1	1.87924	0	10000	10000	0	0	0	0.482759	0.482759	0	28	58
1	14441802	1	14441865	DEL00002626	64	1	0.5	1	shotgun2dovetail_1-27	0	DEL	3to5	1	4	0	3	1.94656	0	10000	10000	0	0	0	0.465753	0.465753	0	34	73
1	14536318	1	14537029	DEL00002627	712	1	0.5	1	shotgun2dovetail_1-27	0	DEL	3to5	1	3	0	3	1.99711	0	10000	10000	0	0	0	0.392857	0.392857	2	22	56
1	14569384	1	14569478	DEL00002628	95	1	0.5	1	shotgun2dovetail_1-27	0	DEL	3to5	1	6	0	7	1.8806	0	10000	10000	0	0	0	0.543478	0.543478	0	25	46
1	14575376	1	14575377	INS00002629	59	2	1	1	shotgun2dovetail_1-27	0	INS	NtoN	1	4	59	4	1.90795	0	10000	10000	0	0	0	1	1	0	137	137
1	14620754	1	14621988	DEL00002630	1235	1	0.5	1	shotgun2dovetail_1-27	0	DEL	3to5	0	271	0	0	0	0	10000	10000	0	0	0	0.509259	0.509259	55	0	108
1	14629778	1	14630313	DEL00002631	536	2	1	1	shotgun2dovetail_1-27	0	DEL	3to5	1	11	0	12	1.97518	0	10000	10000	0	0	0	1	1	0	53	53
1	14670972	1	14672689	DEL00002632	1718	2	1	1	shotgun2dovetail_1-27	0	DEL	3to5	1	5	0	4	1.9196	0	10000	10000	0	0	0	1	1	114	75	75
1	14679542	1	14679649	DEL00002633	108	1	0.5	1	shotgun2dovetail_1-27	0	DEL	3to5	1	3	0	4	1.92189	0	10000	10000	0	0	0	0.631579	0.631579	0	24	38
1	14696890	1	14700045	DEL00002635	3156	2	1	1	shotgun2dovetail_1-27	0	DEL	3to5	1	6	0	6	1.92838	0	10000	10000	0	0	0	1	1	102	61	61
1	14724084	1	14724085	INS00002636	52	1	0.5	1	shotgun2dovetail_1-27	0	INS	NtoN	1	4	52	3	1.9699	0	10000	10000	0	0	0	0.537634	0.537634	0	50	93
1	14881271	1	14884514	DEL00002637	3244	2	1	1	shotgun2dovetail_1-27	0	DEL	3to5	1	12	0	11	1.85191	0	10000	10000	0	0	0	1	1	107	57	57
1	14890172	1	14890173	INS00002638	69	2	1	1	shotgun2dovetail_1-27	0	INS	NtoN	1	5	69	5	1.97885	0	10000	10000	0	0	0	1	1	0	103	103
1	14917981	1	14917982	INS00002639	61	2	1	1	shotgun2dovetail_1-27	0	INS	NtoN	1	3	61	2	1.85407	0	10000	10000	0	0	0	1	1	0	68	68
1	14924961	1	14925014	DEL00002640	54	2	1	1	shotgun2dovetail_1-27	0	DEL	3to5	1	3	0	2	1.98671	0	10000	10000	0	0	0	1	1	0	103	103
1	14980241	1	14980308	DEL00002641	68	1	0.5	1	shotgun2dovetail_1-27	0	DEL	3to5	1	2	0	2	1.89663	0	10000	10000	0	0	0	0.551724	0.551724	0	32	58
1	14982108	1	14982195	DEL00002642	88	1	0.5	1	shotgun2dovetail_1-27	0	DEL	3to5	1	6	0	5	1.92854	0	10000	10000	0	0	0	0.595745	0.595745	0	28	47
1	14999390	1	14999489	DEL00002643	100	1	0.5	1	shotgun2dovetail_1-27	0	DEL	3to5	1	3	0	4	1.94531	0	10000	10000	0	0	0	0.395349	0.395349	0	17	43
1	15009554	1	15009616	DEL00002644	63	1	0.5	1	shotgun2dovetail_1-27	0	DEL	3to5	1	1	0	0	1.94761	0	10000	10000	0	0	0	0.368421	0.368421	0	21	57
1	15036176	1	15036865	DEL00002645	690	1	0.5	1	shotgun2dovetail_1-27	0	DEL	3to5	1	5	0	4	1.98175	0	10000	10000	0	0	0	0.568966	0.568966	0	33	58
1	15061140	1	15061141	INS00002646	55	2	1	1	shotgun2dovetail_1-27	0	INS	NtoN	1	2	55	1	1.83294	0	10000	10000	0	0	0	1	1	0	101	101
1	15098203	1	15098286	DEL00002647	84	1	0.5	1	shotgun2dovetail_1-27	0	DEL	3to5	1	5	0	5	1.94607	0	10000	10000	0	0	0	0.45098	0.45098	0	23	51
1	15147501	1	15151058	DUP00002648	3558	0	0	1	NA	0	DUP	5to3	0	484	0	0	0	66	0	66	0	901	0.0638298	0	0	0	0	47
1	15147643	1	15151481	DEL00002649	3839	0	0	1	NA	0	DEL	3to5	0	624	0	0	0	115	0	115	0	953	0.0441176	0	0	0	0	68
1	15181051	1	15181828	DEL00002651	778	2	1	1	shotgun2dovetail_1-27	0	DEL	3to5	1	9	0	9	1.96393	0	147	147	0	0	0	1	1	10	49	49
1	15242195	1	15242663	DEL00002652	469	1	0.5	1	shotgun2dovetail_1-27	0	DEL	3to5	1	2	0	1	1.86242	0	10000	10000	0	0	0	0.461538	0.461538	0	24	52
1	15443647	1	15443741	DEL00002653	95	1	0.5	1	shotgun2dovetail_1-27	0	DEL	3to5	1	6	0	5	1.9545	0	10000	10000	0	0	0	0.610169	0.610169	0	36	59
1	15472409	1	15472704	DEL00002654	296	2	1	1	shotgun2dovetail_1-27	0	DEL	3to5	1	3	0	2	1.93229	0	10000	10000	0	0	0	1	1	0	62	62
1	15475908	1	15475909	INS00002655	51	2	1	1	shotgun2dovetail_1-27	0	INS	NtoN	1	3	51	3	1.99014	0	10000	10000	0	0	0	1	1	0	62	62
1	15485315	1	15485380	DEL00002656	66	2	1	1	shotgun2dovetail_1-27	0	DEL	3to5	1	3	0	3	1.8924	0	143	143	0	0	0	0.983607	0.983607	0	60	61
1	15645626	1	15661032	DEL00002659	15407	0	0	1	NA	0	DEL	3to5	0	609	0	0	0	10000	0	10000	0	557	0.0215054	0	0	0	0	186
1	15661029	1	15661502	DUP00002660	474	0	0	1	NA	0	DUP	5to3	0	503	0	0	0	10000	0	10000	0	632007	0.00259965	0	0	0	0	1154
1	15666309	1	15716141	DEL00002663	49833	1	0.5	1	shotgun2dovetail_1-27	0	DEL	3to5	0	165	0	0	0	0	10000	10000	0	0	0	0.258621	0.258621	45	0	174
1	15695277	1	15698472	INV00002673	3196	1	0.5	1	shotgun2dovetail_1-27	0	INV	5to5	1	3	0	3	1.83818	0	10000	10000	0	0	0	0.413793	0.413793	0	12	29
1	15695516	1	15698331	INV00002674	2816	1	0.5	1	shotgun2dovetail_1-27	0	INV	3to3	0	64	0	0	0	0	10000	10000	0	0	0	0.295455	0.295455	13	0	44
1	15696050	1	15699095	DEL00002676	3046	1	0.5	1	shotgun2dovetail_1-27	0	DEL	3to5	0	526	0	0	0	0	10000	10000	0	0	0	0.266667	0.266667	8	0	30
1	15697646	1	15698992	INV00002677	1347	2	1	1	shotgun2dovetail_1-27	0	INV	5to5	0	472	0	0	0	0	106	106	0	0	0	1	1	41	0	41
1	15702490	1	15702857	DEL00002678	368	1	0.5	1	shotgun2dovetail_1-27	0	DEL	3to5	1	8	0	7	1.96491	0	10000	10000	0	0	0	0.670391	0.670391	0	120	179
1	15703558	1	15704889	DUP00002679	1332	1	0.5	1	shotgun2dovetail_1-27	0	DUP	5to3	0	443	0	0	0	0	10000	10000	0	0	0	0.134831	0.134831	24	0	178
1	15710315	1	15710406	DEL00002680	92	0	0	1	NA	0	DEL	3to5	1	3	0	3	1.93316	10000	0	10000	0	391552	0.0164418	0	0	0	0	2372
1	15710410	1	15722893	INV00002681	12484	0	0	1	NA	0	INV	5to5	1	5	0	4	1.94322	10000	0	10000	0	107758	0.00704225	0	0	0	0	3124
1	15710423	1	15722962	INV00002682	12540	0	0	1	NA	0	INV	3to3	0	89	0	0	0	10000	0	10000	0	107854	0.0657931	0	0	0	0	3587
1	15710478	1	15711624	DEL00002683	1147	0	0	1	NA	0	DEL	3to5	1	2	0	1	1.94491	10000	0	10000	0	24144	0.00710784	0	0	0	0	4080
1	15710652	1	15714076	DEL00002684	3425	0	0	1	NA	0	DEL	3to5	1	5	0	5	1.98796	10000	0	10000	0	73065	0.00638345	0	0	0	0	4543
1	15710942	1	15711127	INV00002685	186	0	0	1	NA	0	INV	5to5	0	406	0	0	0	10000	0	10000	0	1030000	0.0148841	0	0	0	0	7592
1	15712014	1	15712400	DEL00002687	387	0	0	1	NA	0	DEL	3to5	1	6	0	6	1.85894	10000	0	10000	0	2030000	0.0078297	0	0	0	0	4087
1	15712085	1	15713025	DEL00002688	941	0	0	1	NA	0	DEL	3to5	0	50	0	0	0	10000	0	10000	0	19221	0.0186813	0	0	0	0	7280
1	15712212	1	15713683	DEL00002689	1472	0	0	1	NA	0	DEL	3to5	1	4	0	4	1.92971	10000	0	10000	0	31292	0.0148224	0	0	0	0	3913
1	15713240	1	15713807	DEL00002692	568	0	0	1	NA	0	DEL	3to5	1	1	0	0	1.9825	10000	0	10000	0	12149	0.0095386	0	0	0	0	4508
1	15713407	1	15713467	DEL00002693	61	0	0	1	NA	0	DEL	3to5	1	4	0	4	1.97832	10000	0	10000	0	351486	0.00682439	0	0	0	0	4396
1	15713458	1	15713674	INV00002694	217	0	0	1	NA	0	INV	5to5	0	430	0	0	0	10000	0	10000	0	1250000	0.00152381	0	0	0	0	7875
1	15713499	1	15713601	DEL00002695	103	0	0	1	NA	0	DEL	3to5	1	7	0	7	1.96379	10000	0	10000	0	590372	0.0148795	0	0	0	0	4234
1	15714076	1	15722790	INV00002696	8715	1	0.5	1	shotgun2dovetail_1-27	0	INV	5to5	0	777	0	0	0	0	10000	10000	0	0	0	0.126161	0.126161	394	0	3123
1	15714133	1	15714187	DEL00002697	55	0	0	1	NA	0	DEL	3to5	1	2	0	1	1.97135	10000	0	10000	0	283987	0.0200682	0	0	0	0	2641
1	15714134	1	15714217	DEL00002698	84	0	0	1	NA	0	DEL	3to5	1	3	0	3	1.97981	10000	0	10000	0	439798	0.00645161	0	0	0	0	4030
1	15718011	1	15718217	DEL00002700	207	1	0.5	1	shotgun2dovetail_1-27	0	DEL	3to5	1	4	0	4	1.93485	0	10000	10000	0	0	0	0.143911	0.143911	0	117	813
1	15751078	1	15751532	DUP00002703	455	1	0.5	1	shotgun2dovetail_1-27	0	DUP	5to3	0	622	0	0	0	0	10000	10000	0	0	0	0.363636	0.363636	28	0	77
1	15811437	1	15811438	INS00002705	54	2	1	1	shotgun2dovetail_1-27	0	INS	NtoN	1	2	54	2	1.90898	0	10000	10000	0	0	0	1	1	0	135	135
1	15811781	1	15811846	DEL00002706	66	1	0.5	1	shotgun2dovetail_1-27	0	DEL	3to5	1	4	0	3	1.95258	0	10000	10000	0	0	0	0.424242	0.424242	0	28	66
1	15818966	1	15819118	DEL00002707	153	1	0.5	1	shotgun2dovetail_1-27	0	DEL	3to5	1	7	0	7	1.9111	0	10000	10000	0	0	0	0.545455	0.545455	0	36	66
1	15820907	1	15820908	INS00002708	73	2	1	1	shotgun2dovetail_1-27	0	INS	NtoN	1	6	73	6	1.90721	0	10000	10000	0	0	0	1	1	0	114	114
1	15978971	1	15979043	DEL00002709	73	1	0.5	1	shotgun2dovetail_1-27	0	DEL	3to5	1	8	0	7	1.98026	0	10000	10000	0	0	0	0.558824	0.558824	0	38	68
1	15999431	1	16002537	DEL00002711	3107	2	1	1	shotgun2dovetail_1-27	0	DEL	3to5	0	112	0	0	0	0	10000	10000	0	0	0	1	1	86	0	86
1	16009975	1	16010083	DEL00002712	109	1	0.5	1	shotgun2dovetail_1-27	0	DEL	3to5	1	5	0	4	1.87229	0	10000	10000	0	0	0	0.635135	0.635135	0	47	74
1	16038208	1	16038324	DEL00002713	117	1	0.5	1	shotgun2dovetail_1-27	0	DEL	3to5	1	1	0	0	1.8442	0	10000	10000	0	0	0	0.774194	0.774194	0	24	31
1	16096091	1	16096143	DEL00002715	53	1	0.5	1	shotgun2dovetail_1-27	0	DEL	3to5	1	3	0	2	1.88439	0	10000	10000	0	0	0	0.623377	0.623377	0	48	77
1	16245881	1	16246715	DEL00002716	835	1	0.5	1	shotgun2dovetail_1-27	0	DEL	3to5	1	1	0	0	1.85771	0	10000	10000	0	0	0	0.493333	0.493333	5	37	75
1	16279929	1	16282834	INV00002717	2906	1	0.5	1	shotgun2dovetail_1-27	0	INV	3to3	0	573	0	0	0	0	10000	10000	0	0	0	0.125	0.125	13	0	104
1	16280097	1	16282783	INV00002718	2687	1	0.5	1	shotgun2dovetail_1-27	0	INV	5to5	0	532	0	0	0	0	10000	10000	0	0	0	0.0909091	0.0909091	9	0	99
1	16282183	1	16282245	DEL00002719	63	1	0.5	1	shotgun2dovetail_1-27	0	DEL	3to5	1	4	0	5	1.88742	0	10000	10000	0	0	0	0.584615	0.584615	0	38	65
1	16321367	1	16321994	DEL00002720	628	2	1	1	shotgun2dovetail_1-27	0	DEL	3to5	1	7	0	8	1.75684	0	108	108	0	0	0	1	1	2	36	36
1	16361585	1	16362653	DEL00002723	1069	2	1	1	shotgun2dovetail_1-27	0	DEL	3to5	1	9	0	8	1.95428	0	10000	10000	0	0	0	1	1	100	53	53
1	16456351	1	16456410	DEL00002725	60	2	1	1	shotgun2dovetail_1-27	0	DEL	3to5	1	3	0	3	1.89911	0	10000	10000	0	0	0	1	1	0	59	59
1	16458429	1	16459581	DEL00002726	1153	2	1	1	shotgun2dovetail_1-27	0	DEL	3to5	1	2	0	1	1.94735	0	71	71	0	0	0	0.972973	0.972973	95	36	37
1	16646232	1	16646352	DEL00002729	121	1	0.5	1	shotgun2dovetail_1-27	0	DEL	3to5	1	4	0	3	1.97889	0	10000	10000	0	0	0	0.76	0.76	0	38	50
1	16653687	1	16653799	DEL00002730	113	2	1	1	shotgun2dovetail_1-27	0	DEL	3to5	1	2	0	1	1.93693	0	33	33	0	0	0	1	1	0	11	11
1	16725666	1	16725743	DEL00002731	78	1	0.5	1	shotgun2dovetail_1-27	0	DEL	3to5	1	2	0	2	1.97058	0	10000	10000	0	0	0	0.54	0.54	0	27	50
1	16768795	1	16768847	DEL00002732	53	1	0.5	1	shotgun2dovetail_1-27	0	DEL	3to5	1	4	0	4	1.92498	0	10000	10000	0	0	0	0.652174	0.652174	0	30	46
1	16787415	1	16787487	DEL00002733	73	1	0.5	1	shotgun2dovetail_1-27	0	DEL	3to5	1	2	0	1	1.95516	0	10000	10000	0	0	0	0.697674	0.697674	0	30	43
1	16841575	1	16841713	DEL00002735	139	1	0.5	1	shotgun2dovetail_1-27	0	DEL	3to5	1	5	0	5	1.94932	0	10000	10000	0	0	0	0.594595	0.594595	0	22	37
1	16852905	1	16853309	DEL00002736	405	1	0.5	1	shotgun2dovetail_1-27	0	DEL	3to5	1	1	0	0	1.77351	0	10000	10000	0	0	0	0.518987	0.518987	0	41	79
1	16857138	1	16857224	DEL00002737	87	1	0.5	1	shotgun2dovetail_1-27	0	DEL	3to5	1	2	0	1	1.91635	0	10000	10000	0	0	0	0.428571	0.428571	0	27	63
1	16906772	1	16906957	DEL00002738	186	2	1	1	shotgun2dovetail_1-27	0	DEL	3to5	1	2	0	2	1.94676	0	10000	10000	0	0	0	1	1	0	58	58
1	16935773	1	16936438	DEL00002740	666	1	0.5	1	shotgun2dovetail_1-27	0	DEL	3to5	1	3	0	2	1.87019	0	10000	10000	0	0	0	0.482353	0.482353	3	41	85
1	17009429	1	17009488	DEL00002741	60	1	0.5	1	shotgun2dovetail_1-27	0	DEL	3to5	1	3	0	2	1.90232	0	10000	10000	0	0	0	0.549296	0.549296	0	39	71
1	17032912	1	17032977	DEL00002742	66	1	0.5	1	shotgun2dovetail_1-27	0	DEL	3to5	1	5	0	4	1.91806	0	10000	10000	0	0	0	0.536232	0.536232	0	37	69
1	17076709	1	17076823	DEL00002743	115	1	0.5	1	shotgun2dovetail_1-27	0	DEL	3to5	1	2	0	1	1.95759	0	10000	10000	0	0	0	0.590909	0.590909	0	39	66
1	17118681	1	17121812	DEL00002744	3132	2	1	1	shotgun2dovetail_1-27	0	DEL	3to5	1	5	0	6	1.94713	0	10000	10000	0	0	0	1	1	103	60	60
1	17127863	1	17127864	INS00002745	52	1	0.5	1	shotgun2dovetail_1-27	0	INS	NtoN	1	4	52	4	1.94855	0	10000	10000	0	0	0	0.631579	0.631579	0	48	76
1	17141341	1	17142604	DEL00002746	1264	2	1	1	shotgun2dovetail_1-27	0	DEL	3to5	0	267	0	0	0	0	10000	10000	0	0	0	1	1	100	0	100
1	17161039	1	17164417	DEL00002747	3379	2	1	1	shotgun2dovetail_1-27	0	DEL	3to5	1	10	0	12	1.97765	0	10000	10000	0	0	0	1	1	97	55	55
1	17183111	1	17183167	DEL00002748	57	1	0.5	1	shotgun2dovetail_1-27	0	DEL	3to5	1	2	0	1	1.94047	0	10000	10000	0	0	0	0.586957	0.586957	0	54	92
1	17197097	1	17197098	INS00002749	59	1	0.5	1	shotgun2dovetail_1-27	0	INS	NtoN	1	3	59	2	1.92036	0	10000	10000	0	0	0	0.727273	0.727273	0	72	99
1	17208971	1	17209022	DEL00002750	52	2	1	1	shotgun2dovetail_1-27	0	DEL	3to5	1	2	0	1	1.98551	0	108	108	0	0	0	1	1	0	36	36
1	17224699	1	17224856	DEL00002751	158	1	0.5	1	shotgun2dovetail_1-27	0	DEL	3to5	1	4	0	3	1.8948	0	10000	10000	0	0	0	0.561404	0.561404	0	32	57
1	17244724	1	17244725	INS00002752	76	2	1	1	shotgun2dovetail_1-27	0	INS	NtoN	1	3	76	4	1.88666	0	10000	10000	0	0	0	1	1	0	115	115
1	17257647	1	17257648	INS00002753	65	2	1	1	shotgun2dovetail_1-27	0	INS	NtoN	1	3	65	2	1.93069	0	10000	10000	0	0	0	1	1	0	78	78
1	17261882	1	17262035	DEL00002754	154	1	0.5	1	shotgun2dovetail_1-27	0	DEL	3to5	1	5	0	4	1.87936	0	10000	10000	0	0	0	0.466667	0.466667	0	35	75
1	17288107	1	17288201	DEL00002755	95	1	0.5	1	shotgun2dovetail_1-27	0	DEL	3to5	1	6	0	6	1.8544	0	10000	10000	0	0	0	0.714286	0.714286	0	25	35
1	17314873	1	17320227	DEL00002756	5355	2	1	1	shotgun2dovetail_1-27	0	DEL	3to5	1	8	0	8	1.808	0	150	150	0	0	0	1	1	97	50	50
1	17409023	1	17409119	DEL00002758	97	1	0.5	1	shotgun2dovetail_1-27	0	DEL	3to5	1	3	0	2	1.98648	0	10000	10000	0	0	0	0.47619	0.47619	0	30	63
1	17507576	1	17507642	DEL00002759	67	2	1	1	shotgun2dovetail_1-27	0	DEL	3to5	1	3	0	2	1.93684	0	132	132	0	0	0	1	1	0	44	44
1	17558870	1	17560857	DEL00002760	1988	2	1	1	shotgun2dovetail_1-27	0	DEL	3to5	1	11	0	10	1.89475	0	78	78	0	0	0	1	1	97	26	26
1	17616626	1	17616722	DEL00002761	97	1	0.5	1	shotgun2dovetail_1-27	0	DEL	3to5	1	2	0	1	1.98747	0	10000	10000	0	0	0	0.551724	0.551724	0	32	58
1	17902517	1	17902614	DEL00002764	98	1	0.5	1	shotgun2dovetail_1-27	0	DEL	3to5	1	3	0	2	1.92562	0	10000	10000	0	0	0	0.8	0.8	0	28	35
1	17917921	1	17917983	DEL00002765	63	1	0.5	1	shotgun2dovetail_1-27	0	DEL	3to5	1	2	0	1	1.9601	0	10000	10000	0	0	0	0.363636	0.363636	0	12	33
1	18226337	1	18226393	DEL00002766	57	1	0.5	1	shotgun2dovetail_1-27	0	DEL	3to5	1	2	0	1	1.98358	0	10000	10000	0	0	0	0.657534	0.657534	0	48	73
1	18244213	1	18245464	DEL00002767	1252	2	1	1	shotgun2dovetail_1-27	0	DEL	3to5	1	3	0	2	1.975	0	10000	10000	0	0	0	1	1	113	96	96
1	18394301	1	18394447	DEL00002770	147	1	0.5	1	shotgun2dovetail_1-27	0	DEL	3to5	1	4	0	3	1.89783	0	10000	10000	0	0	0	0.4	0.4	0	14	35
1	18413583	1	18413905	DEL00002771	323	1	0.5	1	shotgun2dovetail_1-27	0	DEL	3to5	1	2	0	1	1.97338	0	10000	10000	0	0	0	0.616438	0.616438	0	45	73
1	18441992	1	18441993	INS00002772	60	2	1	1	shotgun2dovetail_1-27	0	INS	NtoN	1	2	60	1	1.93124	0	10000	10000	0	0	0	1	1	0	103	103
1	18487636	1	18492954	DEL00002773	5319	1	0.5	1	shotgun2dovetail_1-27	0	DEL	3to5	0	189	0	0	0	0	10000	10000	0	0	0	0.217391	0.217391	5	0	23
1	18490522	1	18494497	INV00002775	3976	1	0.5	1	shotgun2dovetail_1-27	0	INV	3to3	0	579	0	0	0	0	10000	10000	0	0	0	0.245902	0.245902	15	0	61
1	18499913	1	18501383	DEL00002776	1471	1	0.5	1	shotgun2dovetail_1-27	0	DEL	3to5	0	647	0	0	0	0	62	62	0	0	0	0.0909091	0.0909091	5	0	55
1	18503526	1	18526195	DEL00002781	22670	1	0.5	1	shotgun2dovetail_1-27	0	DEL	3to5	0	235	0	0	0	0	10000	10000	0	0	0	0.8125	0.8125	91	0	112
1	18509747	1	18510057	DEL00002782	311	2	1	1	shotgun2dovetail_1-27	0	DEL	3to5	1	5	0	5	1.83262	0	10000	10000	0	0	0	1	1	0	54	54
1	18521717	1	18521840	DEL00002785	124	1	0.5	1	shotgun2dovetail_1-27	0	DEL	3to5	1	3	0	2	1.96287	0	10000	10000	0	0	0	0.666667	0.666667	0	24	36
1	18534263	1	18537583	DEL00002786	3321	2	1	1	shotgun2dovetail_1-27	0	DEL	3to5	0	117	0	0	0	0	10000	10000	0	0	0	1	1	91	0	91
1	18543660	1	18543843	DEL00002787	184	1	0.5	1	shotgun2dovetail_1-27	0	DEL	3to5	1	3	0	3	1.94365	0	10000	10000	0	0	0	0.75	0.75	0	48	64
1	18607967	1	18607968	INS00002788	68	2	1	1	shotgun2dovetail_1-27	0	INS	NtoN	1	5	68	4	1.94813	0	10000	10000	0	0	0	1	1	0	113	113
1	18610217	1	18610536	DEL00002789	320	2	1	1	shotgun2dovetail_1-27	0	DEL	3to5	1	5	0	4	1.90166	0	87	87	0	0	0	1	1	0	29	29
1	18676057	1	18676220	DEL00002790	164	1	0.5	1	shotgun2dovetail_1-27	0	DEL	3to5	1	3	0	3	1.89968	0	10000	10000	0	0	0	0.657895	0.657895	0	25	38
1	18695631	1	18695811	DEL00002791	181	1	0.5	1	shotgun2dovetail_1-27	0	DEL	3to5	1	5	0	4	1.95514	0	10000	10000	0	0	0	0.733333	0.733333	0	22	30
1	18696897	1	18697162	DEL00002792	266	1	0.5	1	shotgun2dovetail_1-27	0	DEL	3to5	1	2	0	2	1.92589	0	10000	10000	0	0	0	0.552632	0.552632	0	21	38
1	18724691	1	18724752	DEL00002793	62	1	0.5	1	shotgun2dovetail_1-27	0	DEL	3to5	1	3	0	2	1.93652	0	10000	10000	0	0	0	0.506667	0.506667	0	38	75
1	18807075	1	18807138	DEL00002794	64	1	0.5	1	shotgun2dovetail_1-27	0	DEL	3to5	1	1	0	0	1.91767	0	10000	10000	0	0	0	0.421053	0.421053	0	24	57
1	18816487	1	18816551	DEL00002795	65	1	0.5	1	shotgun2dovetail_1-27	0	DEL	3to5	1	2	0	1	1.93312	0	10000	10000	0	0	0	0.705882	0.705882	0	48	68
1	18829462	1	18829857	DEL00002796	396	2	1	1	shotgun2dovetail_1-27	0	DEL	3to5	1	6	0	6	1.89983	0	51	51	0	0	0	1	1	0	17	17
1	18846268	1	18846348	DEL00002797	81	2	1	1	shotgun2dovetail_1-27	0	DEL	3to5	1	4	0	5	1.88074	0	26	26	0	0	0	0.954545	0.954545	0	21	22
1	18904522	1	18907985	DEL00002798	3464	2	1	1	shotgun2dovetail_1-27	0	DEL	3to5	0	57	0	0	0	0	10000	10000	0	0	0	1	1	90	0	90
1	18925248	1	18925249	INS00002799	52	1	0.5	1	shotgun2dovetail_1-27	0	INS	NtoN	1	2	52	1	1.83272	0	10000	10000	0	0	0	0.736111	0.736111	0	53	72
1	18980215	1	18980297	DEL00002800	83	2	1	1	shotgun2dovetail_1-27	0	DEL	3to5	1	8	0	8	1.92594	0	96	96	0	0	0	1	1	0	32	32
1	18982185	1	18982241	DEL00002801	57	1	0.5	1	shotgun2dovetail_1-27	0	DEL	3to5	1	6	0	5	1.90437	0	10000	10000	0	0	0	0.557143	0.557143	0	39	70
1	19025877	1	19025968	DEL00002802	92	1	0.5	1	shotgun2dovetail_1-27	0	DEL	3to5	1	3	0	3	1.96117	0	10000	10000	0	0	0	0.546875	0.546875	0	35	64
1	19033922	1	19034040	DEL00002803	119	1	0.5	1	shotgun2dovetail_1-27	0	DEL	3to5	1	1	0	0	1.9106	0	10000	10000	0	0	0	0.542857	0.542857	0	19	35
1	19079809	1	19080230	DEL00002804	422	2	1	1	shotgun2dovetail_1-27	0	DEL	3to5	1	9	0	10	1.9612	0	10000	10000	0	0	0	1	1	0	59	59
1	19117453	1	19117505	DEL00002805	53	1	0.5	1	shotgun2dovetail_1-27	0	DEL	3to5	1	1	0	0	1.95774	0	10000	10000	0	0	0	0.435484	0.435484	0	27	62
1	19139481	1	19139544	DEL00002806	64	1	0.5	1	shotgun2dovetail_1-27	0	DEL	3to5	1	5	0	4	1.90618	0	10000	10000	0	0	0	0.549296	0.549296	0	39	71
1	19158536	1	19158537	INS00002807	63	2	1	1	shotgun2dovetail_1-27	0	INS	NtoN	1	5	63	4	1.9027	0	10000	10000	0	0	0	1	1	0	108	108
1	19218137	1	19219766	DEL00002808	1630	2	1	1	shotgun2dovetail_1-27	0	DEL	3to5	1	5	0	4	1.94816	0	105	105	0	0	0	1	1	30	35	35
1	19277706	1	19277707	INS00002810	54	2	1	1	shotgun2dovetail_1-27	0	INS	NtoN	1	1	54	0	1.95289	0	10000	10000	0	0	0	1	1	0	57	57
1	19284238	1	19284335	DEL00002811	98	1	0.5	1	shotgun2dovetail_1-27	0	DEL	3to5	1	2	0	1	1.9962	0	10000	10000	0	0	0	0.367347	0.367347	0	18	49
1	19436312	1	19436517	DEL00002813	206	1	0.5	1	shotgun2dovetail_1-27	0	DEL	3to5	1	4	0	3	1.9831	0	10000	10000	0	0	0	0.428571	0.428571	0	15	35
1	19442365	1	19442417	DEL00002814	53	1	0.5	1	shotgun2dovetail_1-27	0	DEL	3to5	1	3	0	2	1.92579	0	10000	10000	0	0	0	0.57377	0.57377	0	35	61
1	19442990	1	19443045	DEL00002815	56	2	1	1	shotgun2dovetail_1-27	0	DEL	3to5	1	4	0	4	1.95634	0	117	117	0	0	0	1	1	0	39	39
1	19458362	1	19458452	DEL00002816	91	1	0.5	1	shotgun2dovetail_1-27	0	DEL	3to5	1	3	0	2	1.96371	0	10000	10000	0	0	0	0.613636	0.613636	0	27	44
1	19496024	1	19496132	DEL00002818	109	1	0.5	1	shotgun2dovetail_1-27	0	DEL	3to5	1	2	0	2	1.90806	0	10000	10000	0	0	0	0.298246	0.298246	0	17	57
1	19581167	1	19581248	DEL00002823	82	2	1	1	shotgun2dovetail_1-27	0	DEL	3to5	1	5	0	4	1.96844	0	10000	10000	0	0	0	1	1	0	60	60
1	19675816	1	19675952	DEL00002824	137	1	0.5	1	shotgun2dovetail_1-27	0	DEL	3to5	1	4	0	3	1.96175	0	10000	10000	0	0	0	0.525424	0.525424	0	31	59
1	19736076	1	19736583	DEL00002825	508	1	0.5	1	shotgun2dovetail_1-27	0	DEL	3to5	1	10	0	9	1.90592	0	10000	10000	0	0	0	0.622222	0.622222	0	28	45
1	19783767	1	19783862	DEL00002826	96	1	0.5	1	shotgun2dovetail_1-27	0	DEL	3to5	1	3	0	2	1.97255	0	10000	10000	0	0	0	0.571429	0.571429	0	48	84
1	19791368	1	19791443	DEL00002827	76	1	0.5	1	shotgun2dovetail_1-27	0	DEL	3to5	1	3	0	4	1.92104	0	10000	10000	0	0	0	0.608696	0.608696	0	28	46
1	19803354	1	19803427	DEL00002828	74	1	0.5	1	shotgun2dovetail_1-27	0	DEL	3to5	1	5	0	4	1.85852	0	10000	10000	0	0	0	0.622642	0.622642	0	33	53
1	19817039	1	19817196	INV00002829	158	1	0.5	1	shotgun2dovetail_1-27	0	INV	3to3	0	562	0	0	0	0	42	42	0	0	0	0.0652174	0.0652174	3	0	46
1	19857234	1	19940077	DEL00002832	82844	2	1	1	shotgun2dovetail_1-27	0	DEL	3to5	1	1	0	0	1.93904	0	66	66	0	0	0	1	1	55	22	22
1	19857235	1	19863001	DEL00002833	5767	2	1	1	shotgun2dovetail_1-27	0	DEL	3to5	0	336	0	0	0	0	86	86	0	0	0	1	1	32	0	32
1	19858483	1	19867439	INV00002834	8957	1	0.5	1	shotgun2dovetail_1-27	0	INV	5to5	0	421	0	0	0	0	10000	10000	0	0	0	0.153846	0.153846	6	0	39
1	19861724	1	19864188	INV00002835	2465	1	0.5	1	shotgun2dovetail_1-27	0	INV	3to3	0	739	0	0	0	0	53	53	0	0	0	0.1	0.1	5	0	50
1	19873750	1	19874690	INV00002837	941	1	0.5	1	shotgun2dovetail_1-27	0	INV	5to5	0	393	0	0	0	0	10000	10000	0	0	0	0.27027	0.27027	10	0	37
1	19873996	1	19874820	INV00002838	825	1	0.5	1	shotgun2dovetail_1-27	0	INV	3to3	0	702	0	0	0	0	10000	10000	0	0	0	0.159091	0.159091	7	0	44
1	19876110	1	19889640	INV00002841	13531	1	0.5	1	shotgun2dovetail_1-27	0	INV	5to5	0	167	0	0	0	0	10000	10000	0	0	0	0.685714	0.685714	48	0	70
1	19877191	1	19888457	INV00002842	11267	0	0	1	NA	0	INV	5to5	0	590	0	0	0	23	0	23	0	1475	0.075	0	0	0	0	40
1	19880147	1	19885670	INV00002843	5524	1	0.5	1	shotgun2dovetail_1-27	0	INV	5to5	0	754	0	0	0	0	119	119	0	0	0	0.15625	0.15625	5	0	32
1	19880310	1	19885850	INV00002844	5541	1	0.5	1	shotgun2dovetail_1-27	0	INV	3to3	0	50	0	0	0	0	10000	10000	0	0	0	0.166667	0.166667	8	0	48
1	19910683	1	19910684	INS00002847	56	2	1	1	shotgun2dovetail_1-27	0	INS	NtoN	1	3	56	2	1.89099	0	10000	10000	0	0	0	1	1	0	92	92
1	19934313	1	20010279	INV00002850	75967	2	1	1	shotgun2dovetail_1-27	0	INV	5to5	0	255	0	0	0	0	122	122	0	0	0	1	1	44	0	44
1	19935170	1	19937870	INV00002852	2701	1	0.5	1	shotgun2dovetail_1-27	0	INV	3to3	1	2	0	2	1.9608	0	10000	10000	0	0	0	0.65625	0.65625	0	21	32
1	19935330	1	19937252	INV00002854	1923	1	0.5	1	shotgun2dovetail_1-27	0	INV	5to5	0	103	0	0	0	0	120	120	0	0	0	0.204545	0.204545	9	0	44
1	19935897	1	19937252	INV00002856	1356	1	0.5	1	shotgun2dovetail_1-27	0	INV	5to5	1	3	0	4	1.93424	0	10000	10000	0	0	0	0.76	0.76	0	38	50
1	19937912	1	19939327	DEL00002857	1416	2	1	1	shotgun2dovetail_1-27	0	DEL	3to5	0	675	0	0	0	0	10000	10000	0	0	0	0.983607	0.983607	60	0	61
1	19939979	1	20010285	DEL00002858	70307	2	1	1	shotgun2dovetail_1-27	0	DEL	3to5	0	51	0	0	0	0	10000	10000	0	0	0	1	1	91	0	91
1	20045794	1	20048887	DEL00002859	3094	2	1	1	shotgun2dovetail_1-27	0	DEL	3to5	0	136	0	0	0	0	10000	10000	0	0	0	1	1	107	0	107
1	20128225	1	20129835	DEL00002860	1611	2	1	1	shotgun2dovetail_1-27	0	DEL	3to5	1	4	0	4	1.97727	0	135	135	0	0	0	1	1	106	45	45
1	20132251	1	20132344	DEL00002861	94	1	0.5	1	shotgun2dovetail_1-27	0	DEL	3to5	1	3	0	2	1.85915	0	10000	10000	0	0	0	0.44898	0.44898	0	22	49
1	20134182	1	20134316	DEL00002862	135	1	0.5	1	shotgun2dovetail_1-27	0	DEL	3to5	1	2	0	1	1.95634	0	10000	10000	0	0	0	0.482759	0.482759	0	28	58
1	20244759	1	20244834	DEL00002863	76	1	0.5	1	shotgun2dovetail_1-27	0	DEL	3to5	1	3	0	2	1.95361	0	10000	10000	0	0	0	0.483871	0.483871	0	30	62
1	20514852	1	20514913	DEL00002864	62	1	0.5	1	shotgun2dovetail_1-27	0	DEL	3to5	1	4	0	6	1.94281	0	10000	10000	0	0	0	0.507246	0.507246	0	35	69
1	20648306	1	20648359	DEL00002865	54	1	0.5	1	shotgun2dovetail_1-27	0	DEL	3to5	1	4	0	4	1.96655	0	10000	10000	0	0	0	0.558824	0.558824	0	38	68
1	20789369	1	20789435	DEL00002867	67	1	0.5	1	shotgun2dovetail_1-27	0	DEL	3to5	1	1	0	0	1.91461	0	10000	10000	0	0	0	0.714286	0.714286	0	35	49
1	20814036	1	20814037	INS00002868	48	2	1	1	shotgun2dovetail_1-27	0	INS	NtoN	1	2	48	1	1.85926	0	132	132	0	0	0	1	1	0	44	44
1	20837170	1	20837514	DEL00002869	345	1	0.5	1	shotgun2dovetail_1-27	0	DEL	3to5	1	4	0	4	1.92735	0	10000	10000	0	0	0	0.659574	0.659574	0	31	47
1	20844414	1	20844457	DEL00002870	44	1	0.5	1	shotgun2dovetail_1-27	0	DEL	3to5	1	3	0	3	1.93681	0	10000	10000	0	0	0	0.585366	0.585366	0	48	82
1	20872560	1	20872561	INS00002871	46	1	0.5	1	shotgun2dovetail_1-27	0	INS	NtoN	1	2	46	1	1.95795	0	10000	10000	0	0	0	0.676056	0.676056	0	48	71
1	20886908	1	20886964	DEL00002872	57	1	0.5	1	shotgun2dovetail_1-27	0	DEL	3to5	1	4	0	4	1.91801	0	10000	10000	0	0	0	0.511111	0.511111	0	23	45
1	20889588	1	20889589	INS00002873	55	2	1	1	shotgun2dovetail_1-27	0	INS	NtoN	1	5	55	5	1.87278	0	10000	10000	0	0	0	1	1	0	91	91
1	21013474	1	21013573	DEL00002875	100	2	1	1	shotgun2dovetail_1-27	0	DEL	3to5	1	5	0	4	1.83638	0	10000	10000	0	0	0	1	1	0	75	75
1	21094503	1	21094880	DEL00002876	378	2	1	1	shotgun2dovetail_1-27	0	DEL	3to5	1	7	0	7	1.86262	0	99	99	0	0	0	1	1	0	33	33
1	21134143	1	21134253	DEL00002877	111	2	1	1	shotgun2dovetail_1-27	0	DEL	3to5	1	8	0	8	1.88335	0	78	78	0	0	0	1	1	0	26	26
1	21188013	1	21189261	DEL00002878	1249	2	1	1	shotgun2dovetail_1-27	0	DEL	3to5	0	95	0	0	0	0	10000	10000	0	0	0	1	1	102	0	102
1	21230622	1	21231124	DEL00002879	503	1	0.5	1	shotgun2dovetail_1-27	0	DEL	3to5	1	5	0	5	1.92064	0	10000	10000	0	0	0	0.611111	0.611111	0	44	72
1	21230855	1	21230986	DEL00002880	132	2	1	1	shotgun2dovetail_1-27	0	DEL	3to5	1	2	0	2	1.87488	0	81	81	0	0	0	1	1	0	27	27
1	21237566	1	21238433	DEL00002881	868	1	0.5	1	shotgun2dovetail_1-27	0	DEL	3to5	0	276	0	0	0	0	75	75	0	0	0	0.866667	0.866667	13	0	15
1	21271518	1	21271624	DEL00002882	107	1	0.5	1	shotgun2dovetail_1-27	0	DEL	3to5	1	5	0	4	1.91471	0	10000	10000	0	0	0	0.76087	0.76087	0	35	46
1	21302574	1	21303578	DEL00002883	1005	1	0.5	1	shotgun2dovetail_1-27	0	DEL	3to5	1	2	0	1	1.98689	0	10000	10000	0	0	0	0.428571	0.428571	29	24	56
1	21321289	1	21321290	INS00002884	61	1	0.5	1	shotgun2dovetail_1-27	0	INS	NtoN	1	4	61	3	1.88824	0	10000	10000	0	0	0	0.659574	0.659574	0	62	94
1	21324230	1	21326110	DEL00002885	1881	2	1	1	shotgun2dovetail_1-27	0	DEL	3to5	1	4	0	4	1.95389	0	132	132	0	0	0	1	1	56	44	44
1	21327765	1	21327892	DEL00002889	128	1	0.5	1	shotgun2dovetail_1-27	0	DEL	3to5	1	4	0	5	1.92253	0	10000	10000	0	0	0	0.7	0.7	0	35	50
1	21349228	1	21349229	INS00002890	75	2	1	1	shotgun2dovetail_1-27	0	INS	NtoN	1	4	75	4	1.88344	0	10000	10000	0	0	0	1	1	0	98	98
1	21367998	1	21368414	DEL00002891	417	2	1	1	shotgun2dovetail_1-27	0	DEL	3to5	1	7	0	8	1.95696	0	132	132	0	0	0	1	1	0	44	44
1	21426437	1	21426568	DEL00002892	132	1	0.5	1	shotgun2dovetail_1-27	0	DEL	3to5	1	2	0	1	1.90359	0	10000	10000	0	0	0	0.583333	0.583333	0	21	36
1	21488534	1	21489785	DEL00002893	1252	2	1	1	shotgun2dovetail_1-27	0	DEL	3to5	1	4	0	4	1.94394	0	96	96	0	0	0	1	1	68	32	32
1	21504303	1	21504846	DEL00002894	544	2	1	1	shotgun2dovetail_1-27	0	DEL	3to5	1	10	0	11	1.9657	0	10000	10000	0	0	0	1	1	0	54	54
1	21632507	1	21632572	DEL00002895	66	2	1	1	shotgun2dovetail_1-27	0	DEL	3to5	1	2	0	1	1.99537	0	140	140	0	0	0	0.983051	0.983051	0	58	59
1	21638815	1	21639408	DEL00002896	594	2	1	1	shotgun2dovetail_1-27	0	DEL	3to5	1	7	0	6	1.84142	0	10000	10000	0	0	0	1	1	0	71	71
1	21654525	1	21654584	DEL00002897	60	2	1	1	shotgun2dovetail_1-27	0	DEL	3to5	1	2	0	1	1.97891	0	10000	10000	0	0	0	1	1	0	95	95
1	21663147	1	21663207	DEL00002898	61	1	0.5	1	shotgun2dovetail_1-27	0	DEL	3to5	1	4	0	3	1.96785	0	10000	10000	0	0	0	0.75	0.75	0	39	52
1	21728813	1	21728865	DEL00002899	53	1	0.5	1	shotgun2dovetail_1-27	0	DEL	3to5	1	2	0	2	1.89732	0	10000	10000	0	0	0	0.473684	0.473684	0	36	76
1	21771935	1	21772292	DEL00002900	358	1	0.5	1	shotgun2dovetail_1-27	0	DEL	3to5	1	5	0	4	1.98013	0	10000	10000	0	0	0	0.522388	0.522388	0	35	67
1	21786271	1	24186460	DEL00002902	2400190	1	0.5	1	shotgun2dovetail_1-27	0	DEL	3to5	0	250	0	0	0	0	10000	10000	0	0	0	0.340909	0.340909	15	0	44
1	21786780	1	24187037	DUP00002903	2400258	1	0.5	1	shotgun2dovetail_1-27	0	DUP	5to3	0	320	0	0	0	0	10000	10000	0	0	0	0.333333	0.333333	7	0	21
1	21792651	1	21828598	INV00002904	35948	1	0.5	1	shotgun2dovetail_1-27	0	INV	5to5	0	50	0	0	0	0	72	72	0	0	0	0.103448	0.103448	9	0	87
1	21955004	1	21955124	DEL00002907	121	1	0.5	1	shotgun2dovetail_1-27	0	DEL	3to5	1	3	0	2	1.87776	0	10000	10000	0	0	0	0.47541	0.47541	0	29	61
1	21989227	1	21989286	DEL00002908	60	1	0.5	1	shotgun2dovetail_1-27	0	DEL	3to5	1	4	0	3	1.91468	0	10000	10000	0	0	0	0.469697	0.469697	0	31	66
1	21991967	1	21993216	DEL00002909	1250	2	1	1	shotgun2dovetail_1-27	0	DEL	3to5	1	3	0	2	1.95525	0	10000	10000	0	0	0	1	1	102	73	73
1	22083679	1	22083782	DEL00002912	104	2	1	1	shotgun2dovetail_1-27	0	DEL	3to5	1	4	0	4	1.96997	0	154	154	0	0	0	0.984375	0.984375	0	63	64
1	22109025	1	23038717	INV00002913	929693	1	0.5	1	shotgun2dovetail_1-27	0	INV	5to5	0	594	0	0	0	0	51	51	0	0	0	0.190476	0.190476	4	0	21
1	22138820	1	22138929	DEL00002915	110	1	0.5	1	shotgun2dovetail_1-27	0	DEL	3to5	1	1	0	0	1.81693	0	10000	10000	0	0	0	0.392857	0.392857	0	11	28
1	22153028	1	22153085	DEL00002916	58	1	0.5	1	shotgun2dovetail_1-27	0	DEL	3to5	1	1	0	0	1.84614	0	10000	10000	0	0	0	0.545455	0.545455	0	30	55
1	22157066	1	22158687	DEL00002917	1622	2	1	1	shotgun2dovetail_1-27	0	DEL	3to5	0	223	0	0	0	0	10000	10000	0	0	0	1	1	60	0	60
1	22296817	1	22297322	DEL00002918	506	1	0.5	1	shotgun2dovetail_1-27	0	DEL	3to5	1	1	0	0	1.93712	0	10000	10000	0	0	0	0.550725	0.550725	0	38	69
1	22296837	1	22297189	DEL00002919	353	2	1	1	shotgun2dovetail_1-27	0	DEL	3to5	1	3	0	2	1.95435	0	46	46	0	0	0	0.965517	0.965517	0	28	29
1	22316371	1	22316957	DEL00002920	587	2	1	1	shotgun2dovetail_1-27	0	DEL	3to5	1	5	0	7	1.95214	0	42	42	0	0	0	1	1	0	14	14
1	22353848	1	22353910	DEL00002922	63	1	0.5	1	shotgun2dovetail_1-27	0	DEL	3to5	1	2	0	1	1.9897	0	10000	10000	0	0	0	0.551724	0.551724	0	16	29
1	22461035	1	22461256	DEL00002923	222	1	0.5	1	shotgun2dovetail_1-27	0	DEL	3to5	1	4	0	4	1.84237	0	10000	10000	0	0	0	0.651163	0.651163	0	28	43
1	22521922	1	22522285	DEL00002924	364	2	1	1	shotgun2dovetail_1-27	0	DEL	3to5	1	3	0	3	1.97377	0	138	138	0	0	0	1	1	0	46	46
1	22619797	1	26477364	INV00002926	3857568	0	0	1	NA	0	INV	5to5	0	879	0	0	0	35	0	35	0	768292	0.0810811	0	0	0	0	37
1	22622070	1	22622906	DEL00002929	837	2	1	1	shotgun2dovetail_1-27	0	DEL	3to5	1	4	0	4	1.8599	0	10000	10000	0	0	0	1	1	22	68	68
1	22743389	1	22744088	INV00002932	700	1	0.5	1	shotgun2dovetail_1-27	0	INV	3to3	0	800	0	0	0	0	64	64	0	0	0	0.115385	0.115385	3	0	26
1	22780500	1	22780608	DEL00002933	109	1	0.5	1	shotgun2dovetail_1-27	0	DEL	3to5	1	3	0	2	1.92065	0	10000	10000	0	0	0	0.673469	0.673469	0	33	49
1	22788066	1	22791739	DEL00002934	3674	2	1	1	shotgun2dovetail_1-27	0	DEL	3to5	0	110	0	0	0	0	10000	10000	0	0	0	1	1	76	0	76
1	22850356	1	22854237	DEL00002936	3882	1	0.5	1	shotgun2dovetail_1-27	0	DEL	3to5	0	473	0	0	0	0	82	82	0	0	0	0.117647	0.117647	6	0	51
1	22903938	1	22903939	INS00002939	52	1	0.5	1	shotgun2dovetail_1-27	0	INS	NtoN	1	3	52	2	1.87885	0	10000	10000	0	0	0	0.8	0.8	0	60	75
1	23000714	1	23004718	DUP00002949	4005	1	0.5	1	shotgun2dovetail_1-27	0	DUP	5to3	0	112	0	0	0	0	10000	10000	0	0	0	0.427184	0.427184	44	0	103
1	23001156	1	23004848	DEL00002950	3693	1	0.5	1	shotgun2dovetail_1-27	0	DEL	3to5	0	78	0	0	0	0	10000	10000	0	0	0	0.240741	0.240741	26	0	108
1	23011014	1	23011077	DEL00002952	64	2	1	1	shotgun2dovetail_1-27	0	DEL	3to5	1	1	0	0	1.95505	0	157	157	0	0	0	1	1	0	52	52
1	23017657	1	23017737	DEL00002953	81	1	0.5	1	shotgun2dovetail_1-27	0	DEL	3to5	1	2	0	1	1.81658	0	10000	10000	0	0	0	0.673077	0.673077	0	35	52
1	23017871	1	23018252	DEL00002954	382	1	0.5	1	shotgun2dovetail_1-27	0	DEL	3to5	1	2	0	1	1.8761	0	10000	10000	0	0	0	0.521739	0.521739	0	24	46
1	23151003	1	23151004	INS00002969	65	2	1	1	shotgun2dovetail_1-27	0	INS	NtoN	1	3	65	2	1.95583	0	10000	10000	0	0	0	1	1	0	89	89
1	23180036	1	23180460	DEL00002977	425	2	1	1	shotgun2dovetail_1-27	0	DEL	3to5	1	6	0	5	1.93602	0	10000	10000	0	0	0	1	1	0	54	54
1	23207981	1	23208178	DUP00002978	198	0	0	1	NA	0	DUP	5to3	0	764	0	0	0	100	0	100	0	84468	0.115385	0	0	0	0	104
1	23230236	1	23230651	DEL00002980	416	2	1	1	shotgun2dovetail_1-27	0	DEL	3to5	1	9	0	8	1.85411	0	10000	10000	0	0	0	1	1	0	61	61
1	23243927	1	23321388	INV00002984	77462	1	0.5	1	shotgun2dovetail_1-27	0	INV	3to3	0	622	0	0	0	0	33	33	0	0	0	0.894737	0.894737	17	0	19
1	23253924	1	23317822	INV00002985	63899	2	1	1	shotgun2dovetail_1-27	0	INV	5to5	0	196	0	0	0	0	10000	10000	0	0	0	1	1	81	0	81
1	23292449	1	23311100	DUP00002986	18652	1	0.5	1	shotgun2dovetail_1-27	0	DUP	5to3	0	436	0	0	0	0	30	30	0	0	0	0.162162	0.162162	6	0	37
1	23292555	1	23310731	DEL00002987	18177	1	0.5	1	shotgun2dovetail_1-27	0	DEL	3to5	0	50	0	0	0	0	10000	10000	0	0	0	0.195652	0.195652	9	0	46
1	23309794	1	23321680	DEL00002990	11887	2	1	1	shotgun2dovetail_1-27	0	DEL	3to5	0	202	0	0	0	0	157	157	0	0	0	1	1	52	0	52
1	23313826	1	23320272	INV00002993	6447	2	1	1	shotgun2dovetail_1-27	0	INV	3to3	0	394	0	0	0	0	10000	10000	0	0	0	1	1	54	0	54
1	23317251	1	23321066	DEL00002995	3816	1	0.5	1	shotgun2dovetail_1-27	0	DEL	3to5	0	214	0	0	0	0	10000	10000	0	0	0	0.757576	0.757576	50	0	66
1	23332316	1	23335846	INV00002996	3531	1	0.5	1	shotgun2dovetail_1-27	0	INV	5to5	0	222	0	0	0	0	10000	10000	0	0	0	0.355556	0.355556	16	0	45
1	23332910	1	23336004	INV00002997	3095	1	0.5	1	shotgun2dovetail_1-27	0	INV	3to3	0	162	0	0	0	0	10000	10000	0	0	0	0.52381	0.52381	22	0	42
1	23334119	1	23338279	DEL00002998	4161	2	1	1	shotgun2dovetail_1-27	0	DEL	3to5	0	69	0	0	0	0	154	154	0	0	0	0.983051	0.983051	58	0	59
1	23334323	1	23338278	INV00002999	3956	2	1	1	shotgun2dovetail_1-27	0	INV	5to5	0	97	0	0	0	0	100	100	0	0	0	1	1	35	0	35
1	23336776	1	23341946	INV00003000	5171	1	0.5	1	shotgun2dovetail_1-27	0	INV	5to5	0	60	0	0	0	0	10000	10000	0	0	0	0.333333	0.333333	15	0	45
1	23338001	1	23341226	INV00003001	3226	1	0.5	1	shotgun2dovetail_1-27	0	INV	3to3	0	156	0	0	0	0	10000	10000	0	0	0	0.40625	0.40625	13	0	32
1	23351166	1	23355752	INV00003003	4587	1	0.5	1	shotgun2dovetail_1-27	0	INV	3to3	0	50	0	0	0	0	10000	10000	0	0	0	0.652174	0.652174	15	0	23
1	23354345	1	23357047	DEL00003005	2703	2	1	1	shotgun2dovetail_1-27	0	DEL	3to5	0	220	0	0	0	0	109	109	0	0	0	1	1	43	0	43
1	23355942	1	24789160	DUP00003007	1433219	1	0.5	1	shotgun2dovetail_1-27	0	DUP	5to3	0	686	0	0	0	0	66	66	0	0	0	0.4	0.4	4	0	10
1	23360114	1	23361140	DEL00003009	1027	1	0.5	1	shotgun2dovetail_1-27	0	DEL	3to5	0	123	0	0	0	0	10000	10000	0	0	0	0.333333	0.333333	7	0	21
1	23381514	1	24990181	DEL00003014	1608668	1	0.5	1	shotgun2dovetail_1-27	0	DEL	3to5	0	461	0	0	0	0	25	25	0	0	0	0.214286	0.214286	3	0	14
1	23385233	1	23385439	DUP00003016	207	1	0.5	1	shotgun2dovetail_1-27	0	DUP	5to3	0	791	0	0	0	0	80	80	0	0	0	0.1	0.1	3	0	30
1	23387950	1	23550020	DEL00003017	162071	1	0.5	1	shotgun2dovetail_1-27	0	DEL	3to5	0	629	0	0	0	0	10000	10000	0	0	0	0.225	0.225	9	0	40
1	23388200	1	23550093	DUP00003018	161894	1	0.5	1	shotgun2dovetail_1-27	0	DUP	5to3	0	647	0	0	0	0	10000	10000	0	0	0	0.25	0.25	8	0	32
1	23388668	1	23395263	DEL00003020	6596	2	1	1	shotgun2dovetail_1-27	0	DEL	3to5	0	226	0	0	0	0	34	34	0	0	0	1	1	12	0	12
1	23388668	1	23395150	INV00003019	6483	2	1	1	shotgun2dovetail_1-27	0	INV	3to3	0	448	0	0	0	0	87	87	0	0	0	1	1	29	0	29
1	23391705	1	23398391	INV00003023	6687	1	0.5	1	shotgun2dovetail_1-27	0	INV	5to5	0	186	0	0	0	0	10000	10000	0	0	0	0.259259	0.259259	7	0	27
1	23391844	1	23398581	INV00003025	6738	1	0.5	1	shotgun2dovetail_1-27	0	INV	3to3	0	94	0	0	0	0	10000	10000	0	0	0	0.257143	0.257143	9	0	35
1	23394334	1	23395736	INV00003027	1403	1	0.5	1	shotgun2dovetail_1-27	0	INV	5to5	0	69	0	0	0	0	10000	10000	0	0	0	0.5	0.5	15	0	30
1	23394699	1	23395843	INV00003028	1145	1	0.5	1	shotgun2dovetail_1-27	0	INV	3to3	0	241	0	0	0	0	10000	10000	0	0	0	0.54902	0.54902	28	0	51
1	23400601	1	23413519	DUP00003030	12919	1	0.5	1	shotgun2dovetail_1-27	0	DUP	5to3	0	50	0	0	0	0	130	130	0	0	0	0.222222	0.222222	6	0	27
1	23401358	1	23414117	DEL00003031	12760	1	0.5	1	shotgun2dovetail_1-27	0	DEL	3to5	0	422	0	0	0	0	10000	10000	0	0	0	0.305556	0.305556	11	0	36
1	23451798	1	23473345	DEL00003039	21548	1	0.5	1	shotgun2dovetail_1-27	0	DEL	3to5	0	334	0	0	0	0	37	37	0	0	0	0.122449	0.122449	6	0	49
1	23452137	1	23473529	DUP00003040	21393	1	0.5	1	shotgun2dovetail_1-27	0	DUP	5to3	0	359	0	0	0	0	10000	10000	0	0	0	0.190476	0.190476	12	0	63
1	23462438	1	23465598	DEL00003050	3161	1	0.5	1	shotgun2dovetail_1-27	0	DEL	3to5	0	231	0	0	0	0	10000	10000	0	0	0	0.326531	0.326531	16	0	49
1	23467583	1	23469866	INV00003053	2284	1	0.5	1	shotgun2dovetail_1-27	0	INV	5to5	0	632	0	0	0	0	134	134	0	0	0	0.21875	0.21875	7	0	32
1	23468334	1	23469405	INV00003054	1072	1	0.5	1	shotgun2dovetail_1-27	0	INV	3to3	0	119	0	0	0	0	10000	10000	0	0	0	0.828571	0.828571	58	0	70
1	23472686	1	23485121	DEL00003055	12436	2	1	1	shotgun2dovetail_1-27	0	DEL	3to5	0	718	0	0	0	0	113	113	0	0	0	1	1	41	0	41
1	23475059	1	23476695	INV00003056	1637	1	0.5	1	shotgun2dovetail_1-27	0	INV	3to3	0	719	0	0	0	0	10000	10000	0	0	0	0.153846	0.153846	8	0	52
1	23479689	1	23481263	INV00003060	1575	1	0.5	1	shotgun2dovetail_1-27	0	INV	3to3	0	50	0	0	0	0	125	125	0	0	0	0.6875	0.6875	11	0	16
1	23481935	1	23536217	INV00003066	54283	1	0.5	1	shotgun2dovetail_1-27	0	INV	5to5	0	248	0	0	0	0	10000	10000	0	0	0	0.454545	0.454545	20	0	44
1	23482019	1	23536280	INV00003067	54262	1	0.5	1	shotgun2dovetail_1-27	0	INV	3to3	1	2	0	2	1.92538	0	10000	10000	0	0	0	0.62069	0.62069	0	18	29
1	23483255	1	23535383	INV00003069	52129	1	0.5	1	shotgun2dovetail_1-27	0	INV	3to3	0	418	0	0	0	0	122	122	0	0	0	0.235294	0.235294	8	0	34
1	23488770	1	23493870	DUP00003071	5101	1	0.5	1	shotgun2dovetail_1-27	0	DUP	5to3	0	552	0	0	0	0	29	29	0	0	0	0.114286	0.114286	4	0	35
1	23502862	1	24027307	DEL00003074	524446	1	0.5	1	shotgun2dovetail_1-27	0	DEL	3to5	0	407	0	0	0	0	10000	10000	0	0	0	0.413793	0.413793	12	0	29
1	23503477	1	24027578	DUP00003075	524102	1	0.5	1	shotgun2dovetail_1-27	0	DUP	5to3	0	487	0	0	0	0	135	135	0	0	0	0.163265	0.163265	8	0	49
1	23508154	1	23509249	DEL00003077	1096	1	0.5	1	shotgun2dovetail_1-27	0	DEL	3to5	0	278	0	0	0	0	10000	10000	0	0	0	0.483871	0.483871	15	0	31
1	23518205	1	24517463	INV00003079	999259	1	0.5	1	shotgun2dovetail_1-27	0	INV	5to5	0	604	0	0	0	0	24	24	0	0	0	0.176471	0.176471	6	0	34
1	23518400	1	24542178	INV00003080	1023779	0	0	1	NA	0	INV	3to3	0	771	0	0	0	58	0	58	0	198045	0.0833333	0	0	0	0	36
1	23534696	1	23535499	DUP00003082	804	1	0.5	1	shotgun2dovetail_1-27	0	DUP	5to3	0	144	0	0	0	0	10000	10000	0	0	0	0.309524	0.309524	13	0	42
1	23545116	1	25380516	DUP00003086	1835401	1	0.5	1	shotgun2dovetail_1-27	0	DUP	5to3	1	6	0	6	1.89686	0	10000	10000	0	0	0	0.461538	0.461538	0	36	78
1	23546369	1	23547152	DEL00003087	784	1	0.5	1	shotgun2dovetail_1-27	0	DEL	3to5	0	134	0	0	0	0	126	126	0	0	0	0.105263	0.105263	4	0	38
1	23598585	1	23599182	INV00003093	598	1	0.5	1	shotgun2dovetail_1-27	0	INV	3to3	0	820	0	0	0	0	140	140	0	0	0	0.0943396	0.0943396	5	0	53
1	23607442	1	25837976	INV00003095	2230535	1	0.5	1	shotgun2dovetail_1-27	0	INV	3to3	0	742	0	0	0	0	142	142	0	0	0	0.409091	0.409091	9	0	22
1	23609222	1	23609223	INS00003098	49	2	1	1	shotgun2dovetail_1-27	0	INS	NtoN	1	2	49	2	1.99886	0	140	140	0	0	0	0.983333	0.983333	0	59	60
1	23615119	1	23681115	INV00003099	65997	1	0.5	1	shotgun2dovetail_1-27	0	INV	3to3	0	435	0	0	0	0	10000	10000	0	0	0	0.785714	0.785714	22	0	28
1	23636764	1	23663413	INV00003101	26650	1	0.5	1	shotgun2dovetail_1-27	0	INV	5to5	0	402	0	0	0	0	10000	10000	0	0	0	0.297872	0.297872	14	0	47
1	23636897	1	23663663	INV00003102	26767	1	0.5	1	shotgun2dovetail_1-27	0	INV	3to3	0	582	0	0	0	0	149	149	0	0	0	0.136364	0.136364	6	0	44
1	23638380	1	23661429	INV00003105	23050	1	0.5	1	shotgun2dovetail_1-27	0	INV	5to5	0	50	0	0	0	0	30	30	0	0	0	0.266667	0.266667	4	0	15
1	23639542	1	23660980	INV00003106	21439	1	0.5	1	shotgun2dovetail_1-27	0	INV	3to3	0	319	0	0	0	0	68	68	0	0	0	0.75	0.75	9	0	12
1	23640175	1	24929515	DEL00003109	1289341	1	0.5	1	shotgun2dovetail_1-27	0	DEL	3to5	0	591	0	0	0	0	69	69	0	0	0	0.304348	0.304348	7	0	23
1	23642255	1	23658990	INV00003112	16736	1	0.5	1	shotgun2dovetail_1-27	0	INV	3to3	0	150	0	0	0	0	72	72	0	0	0	0.235294	0.235294	4	0	17
1	23657512	1	23682508	INV00003120	24997	2	1	1	shotgun2dovetail_1-27	0	INV	5to5	0	247	0	0	0	0	81	81	0	0	0	1	1	28	0	28
1	23657512	1	23689049	DUP00003121	31538	2	1	1	shotgun2dovetail_1-27	0	DUP	5to3	0	410	0	0	0	0	113	113	0	0	0	1	1	38	0	38
1	23657650	1	23691092	DUP00003122	33443	1	0.5	1	shotgun2dovetail_1-27	0	DUP	5to3	0	604	0	0	0	0	81	81	0	0	0	0.5	0.5	3	0	6
1	23657929	1	23694942	INV00003124	37014	2	1	1	shotgun2dovetail_1-27	0	INV	3to3	0	322	0	0	0	0	132	132	0	0	0	1	1	48	0	48
1	23680374	1	23681803	INV00003128	1430	1	0.5	1	shotgun2dovetail_1-27	0	INV	5to5	0	297	0	0	0	0	10000	10000	0	0	0	0.301887	0.301887	16	0	53
1	23680598	1	23681867	INV00003129	1270	1	0.5	1	shotgun2dovetail_1-27	0	INV	3to3	0	195	0	0	0	0	10000	10000	0	0	0	0.551724	0.551724	32	0	58
1	23682776	1	23688680	INV00003130	5905	1	0.5	1	shotgun2dovetail_1-27	0	INV	5to5	0	159	0	0	0	0	10000	10000	0	0	0	0.795918	0.795918	39	0	49
1	23683169	1	23689017	INV00003131	5849	1	0.5	1	shotgun2dovetail_1-27	0	INV	3to3	0	50	0	0	0	0	10000	10000	0	0	0	0.454545	0.454545	15	0	33
1	23692907	1	23697107	INV00003138	4201	1	0.5	1	shotgun2dovetail_1-27	0	INV	5to5	0	194	0	0	0	0	10000	10000	0	0	0	0.34375	0.34375	22	0	64
1	23693163	1	23696862	INV00003139	3700	1	0.5	1	shotgun2dovetail_1-27	0	INV	3to3	0	587	0	0	0	0	10000	10000	0	0	0	0.27451	0.27451	14	0	51
1	23694276	1	23695600	INV00003140	1325	1	0.5	1	shotgun2dovetail_1-27	0	INV	3to3	0	764	0	0	0	0	10000	10000	0	0	0	0.6	0.6	36	0	60
1	23699384	1	23710049	INV00003143	10666	1	0.5	1	shotgun2dovetail_1-27	0	INV	3to3	0	618	0	0	0	0	10000	10000	0	0	0	0.292683	0.292683	12	0	41
1	23699575	1	23709687	INV00003144	10113	1	0.5	1	shotgun2dovetail_1-27	0	INV	5to5	0	405	0	0	0	0	10000	10000	0	0	0	0.690909	0.690909	38	0	55
1	23701814	1	23707441	INV00003145	5628	1	0.5	1	shotgun2dovetail_1-27	0	INV	5to5	0	330	0	0	0	0	10000	10000	0	0	0	0.380952	0.380952	16	0	42
1	23703487	1	23705961	INV00003146	2475	1	0.5	1	shotgun2dovetail_1-27	0	INV	3to3	0	243	0	0	0	0	10000	10000	0	0	0	0.684932	0.684932	50	0	73
1	23715221	1	23722133	INV00003147	6913	1	0.5	1	shotgun2dovetail_1-27	0	INV	5to5	0	274	0	0	0	0	132	132	0	0	0	0.8125	0.8125	26	0	32
1	23716251	1	23721704	INV00003149	5454	0	0	1	NA	0	INV	3to3	0	329	0	0	0	43	0	43	0	677	0.0930233	0	0	0	0	43
1	23718502	1	23723175	DEL00003151	4674	1	0.5	1	shotgun2dovetail_1-27	0	DEL	3to5	0	576	0	0	0	0	53	53	0	0	0	0.625	0.625	5	0	8
1	23728334	1	23731189	DUP00003156	2856	1	0.5	1	shotgun2dovetail_1-27	0	DUP	5to3	0	152	0	0	0	0	10000	10000	0	0	0	0.454545	0.454545	15	0	33
1	23729001	1	23731039	DEL00003157	2039	1	0.5	1	shotgun2dovetail_1-27	0	DEL	3to5	0	50	0	0	0	0	10000	10000	0	0	0	0.657534	0.657534	48	0	73
1	23730275	1	23734180	INV00003158	3906	2	1	1	shotgun2dovetail_1-27	0	INV	3to3	0	570	0	0	0	0	40	40	0	0	0	1	1	14	0	14
1	23732939	1	23735963	INV00003160	3025	1	0.5	1	shotgun2dovetail_1-27	0	INV	5to5	0	551	0	0	0	0	109	109	0	0	0	0.157895	0.157895	6	0	38
1	23733135	1	23735543	INV00003161	2409	1	0.5	1	shotgun2dovetail_1-27	0	INV	3to3	0	538	0	0	0	0	80	80	0	0	0	0.136364	0.136364	6	0	44
1	23749028	1	23749405	DUP00003167	378	1	0.5	1	shotgun2dovetail_1-27	0	DUP	5to3	0	575	0	0	0	0	10000	10000	0	0	0	0.680556	0.680556	49	0	72
1	23772802	1	23773281	DEL00003171	480	2	1	1	shotgun2dovetail_1-27	0	DEL	3to5	1	10	0	9	1.96093	0	144	144	0	0	0	1	1	0	48	48
1	23774606	1	23774826	DEL00003172	221	1	0.5	1	shotgun2dovetail_1-27	0	DEL	3to5	1	3	0	3	1.93314	0	10000	10000	0	0	0	0.454545	0.454545	0	30	66
1	23817250	1	23829285	DEL00003173	12036	2	1	1	shotgun2dovetail_1-27	0	DEL	3to5	0	331	0	0	0	0	48	48	0	0	0	1	1	16	0	16
1	23820734	1	23841179	DUP00003174	20446	1	0.5	1	shotgun2dovetail_1-27	0	DUP	5to3	0	476	0	0	0	0	157	157	0	0	0	0.171429	0.171429	6	0	35
1	23821079	1	23841694	DEL00003175	20616	1	0.5	1	shotgun2dovetail_1-27	0	DEL	3to5	0	453	0	0	0	0	122	122	0	0	0	0.128205	0.128205	5	0	39
1	23823378	1	23835643	INV00003179	12266	1	0.5	1	shotgun2dovetail_1-27	0	INV	5to5	0	267	0	0	0	0	10000	10000	0	0	0	0.702703	0.702703	26	0	37
1	23823701	1	23835630	INV00003180	11930	1	0.5	1	shotgun2dovetail_1-27	0	INV	5to5	1	2	0	1	1.89871	0	67	67	0	0	0	0.8125	0.8125	0	13	16
1	23824284	1	23835741	INV00003181	11458	1	0.5	1	shotgun2dovetail_1-27	0	INV	3to3	0	176	0	0	0	0	10000	10000	0	0	0	0.621622	0.621622	23	0	37
1	23825292	1	23825351	DEL00003182	60	2	1	1	shotgun2dovetail_1-27	0	DEL	3to5	1	5	0	5	1.89874	0	45	45	0	0	0	1	1	0	15	15
1	23826222	1	23833561	INV00003184	7340	1	0.5	1	shotgun2dovetail_1-27	0	INV	3to3	0	754	0	0	0	0	80	80	0	0	0	0.1875	0.1875	3	0	16
1	23826623	1	23842969	DUP00003185	16347	1	0.5	1	shotgun2dovetail_1-27	0	DUP	5to3	0	50	0	0	0	0	10000	10000	0	0	0	0.545455	0.545455	18	0	33
1	23829163	1	23846056	DEL00003188	16894	1	0.5	1	shotgun2dovetail_1-27	0	DEL	3to5	1	3	0	2	1.97388	0	10000	10000	0	0	0	0.617647	0.617647	30	21	34
1	23875807	1	23885946	INV00003197	10140	1	0.5	1	shotgun2dovetail_1-27	0	INV	3to3	0	534	0	0	0	0	10000	10000	0	0	0	0.3125	0.3125	20	0	64
1	23892287	1	23892398	DEL00003201	112	1	0.5	1	shotgun2dovetail_1-27	0	DEL	3to5	1	4	0	5	1.9473	0	10000	10000	0	0	0	0.44	0.44	0	22	50
1	23901562	1	24243631	INV00003202	342070	1	0.5	1	shotgun2dovetail_1-27	0	INV	5to5	0	639	0	0	0	0	10000	10000	0	0	0	0.207547	0.207547	11	0	53
1	23905205	1	23905320	DEL00003204	116	1	0.5	1	shotgun2dovetail_1-27	0	DEL	3to5	1	4	0	3	1.87624	0	10000	10000	0	0	0	0.630435	0.630435	0	29	46
1	23923384	1	23923967	DUP00003206	584	1	0.5	1	shotgun2dovetail_1-27	0	DUP	5to3	0	446	0	0	0	0	10000	10000	0	0	0	0.346154	0.346154	18	0	52
1	23924783	1	23925107	INV00003207	325	1	0.5	1	shotgun2dovetail_1-27	0	INV	3to3	0	517	0	0	0	0	10000	10000	0	0	0	0.642857	0.642857	9	0	14
1	23924973	1	23925126	INV00003208	154	1	0.5	1	shotgun2dovetail_1-27	0	INV	5to5	0	868	0	0	0	0	19	19	0	0	0	0.857143	0.857143	6	0	7
1	23925642	1	23930635	INV00003211	4994	1	0.5	1	shotgun2dovetail_1-27	0	INV	5to5	0	521	0	0	0	0	10000	10000	0	0	0	0.583333	0.583333	21	0	36
1	23926047	1	23930558	INV00003212	4512	1	0.5	1	shotgun2dovetail_1-27	0	INV	3to3	0	151	0	0	0	0	10000	10000	0	0	0	0.25641	0.25641	10	0	39
1	23927964	1	23932545	DEL00003214	4582	1	0.5	1	shotgun2dovetail_1-27	0	DEL	3to5	0	247	0	0	0	0	30	30	0	0	0	0.794118	0.794118	27	0	34
1	23928539	1	23931194	INV00003216	2656	2	1	1	shotgun2dovetail_1-27	0	INV	5to5	0	515	0	0	0	0	21	21	0	0	0	0.956522	0.956522	22	0	23
1	23928552	1	23932543	INV00003217	3992	2	1	1	shotgun2dovetail_1-27	0	INV	5to5	0	470	0	0	0	0	45	45	0	0	0	1	1	17	0	17
1	23931065	1	23933777	DEL00003218	2713	2	1	1	shotgun2dovetail_1-27	0	DEL	3to5	0	393	0	0	0	0	37	37	0	0	0	1	1	13	0	13
1	23931696	1	23933421	DUP00003219	1726	1	0.5	1	shotgun2dovetail_1-27	0	DUP	5to3	0	50	0	0	0	0	127	127	0	0	0	0.263158	0.263158	10	0	38
1	23941479	1	23947416	INV00003224	5938	1	0.5	1	shotgun2dovetail_1-27	0	INV	3to3	0	182	0	0	0	0	124	124	0	0	0	0.148936	0.148936	7	0	47
1	23941996	1	23946413	INV00003225	4418	0	0	1	NA	0	INV	5to5	0	105	0	0	0	20	0	20	0	542	0.0697674	0	0	0	0	43
1	23943931	1	23944826	INV00003226	896	1	0.5	1	shotgun2dovetail_1-27	0	INV	5to5	0	130	0	0	0	0	124	124	0	0	0	0.1875	0.1875	6	0	32
1	23944533	1	23948447	DEL00003227	3915	2	1	1	shotgun2dovetail_1-27	0	DEL	3to5	0	50	0	0	0	0	10000	10000	0	0	0	1	1	57	0	57
1	23944806	1	23948454	INV00003228	3649	2	1	1	shotgun2dovetail_1-27	0	INV	5to5	0	455	0	0	0	0	45	45	0	0	0	1	1	16	0	16
1	23951139	1	23952746	DUP00003229	1608	1	0.5	1	shotgun2dovetail_1-27	0	DUP	5to3	0	461	0	0	0	0	10000	10000	0	0	0	0.45283	0.45283	24	0	53
1	23951470	1	23953130	DEL00003230	1661	1	0.5	1	shotgun2dovetail_1-27	0	DEL	3to5	0	453	0	0	0	0	10000	10000	0	0	0	0.347826	0.347826	16	0	46
1	23961918	1	23964593	DEL00003236	2676	2	1	1	shotgun2dovetail_1-27	0	DEL	3to5	0	360	0	0	0	0	36	36	0	0	0	1	1	12	0	12
1	23962017	1	23968673	INV00003238	6657	2	1	1	shotgun2dovetail_1-27	0	INV	5to5	0	446	0	0	0	0	157	157	0	0	0	1	1	54	0	54
1	23962814	1	23966502	INV00003239	3689	1	0.5	1	shotgun2dovetail_1-27	0	INV	3to3	0	114	0	0	0	0	10000	10000	0	0	0	0.733333	0.733333	33	0	45
1	23963149	1	23965372	INV00003240	2224	1	0.5	1	shotgun2dovetail_1-27	0	INV	5to5	0	50	0	0	0	0	10000	10000	0	0	0	0.833333	0.833333	55	0	66
1	23967207	1	23968673	DEL00003242	1467	2	1	1	shotgun2dovetail_1-27	0	DEL	3to5	0	72	0	0	0	0	81	81	0	0	0	1	1	27	0	27
1	23968009	1	24001010	DUP00003243	33002	1	0.5	1	shotgun2dovetail_1-27	0	DUP	5to3	0	71	0	0	0	0	10000	10000	0	0	0	0.307692	0.307692	8	0	26
1	23968373	1	24002674	DEL00003244	34302	2	1	1	shotgun2dovetail_1-27	0	DEL	3to5	0	50	0	0	0	0	10000	10000	0	0	0	0.989899	0.989899	98	0	99
1	23971421	1	23972081	DUP00003245	661	0	0	1	NA	0	DUP	5to3	0	381	0	0	0	87	0	87	0	193	0.0571429	0	0	0	0	70
1	23988842	1	23991347	DUP00003246	2506	1	0.5	1	shotgun2dovetail_1-27	0	DUP	5to3	0	375	0	0	0	0	10000	10000	0	0	0	0.181818	0.181818	14	0	77
1	23989037	1	23991429	DEL00003247	2393	1	0.5	1	shotgun2dovetail_1-27	0	DEL	3to5	0	374	0	0	0	0	10000	10000	0	0	0	0.2	0.2	11	0	55
1	23991174	1	23991264	DEL00003248	91	1	0.5	1	shotgun2dovetail_1-27	0	DEL	3to5	1	3	0	3	1.98976	0	10000	10000	0	0	0	0.613636	0.613636	0	27	44
1	24001015	1	24002686	DEL00003250	1672	2	1	1	shotgun2dovetail_1-27	0	DEL	3to5	0	97	0	0	0	0	10000	10000	0	0	0	0.986486	0.986486	73	0	74
1	24002846	1	24002999	DEL00003251	154	2	1	1	shotgun2dovetail_1-27	0	DEL	3to5	1	2	0	1	1.89853	0	84	84	0	0	0	1	1	0	28	28
1	24087382	1	25902469	INV00003259	1815088	1	0.5	1	shotgun2dovetail_1-27	0	INV	5to5	1	5	0	4	1.85314	0	65	65	0	0	0	0.146789	0.146789	0	16	109
1	24103827	1	24147199	INV00003261	43373	1	0.5	1	shotgun2dovetail_1-27	0	INV	5to5	1	7	0	10	1.89614	0	10000	10000	0	0	0	0.577778	0.577778	8	26	45
1	24103976	1	24146991	INV00003262	43016	1	0.5	1	shotgun2dovetail_1-27	0	INV	3to3	0	686	0	0	0	0	147	147	0	0	0	0.129032	0.129032	4	0	31
1	24106552	1	24109903	INV00003263	3352	1	0.5	1	shotgun2dovetail_1-27	0	INV	3to3	0	294	0	0	0	0	10000	10000	0	0	0	0.289474	0.289474	11	0	38
1	24107649	1	24108986	INV00003264	1338	1	0.5	1	shotgun2dovetail_1-27	0	INV	3to3	0	261	0	0	0	0	10000	10000	0	0	0	0.297872	0.297872	14	0	47
1	24108431	1	24110140	INV00003266	1710	2	1	1	shotgun2dovetail_1-27	0	INV	5to5	0	339	0	0	0	0	110	110	0	0	0	1	1	38	0	38
1	24111647	1	24111648	INS00003267	50	2	1	1	shotgun2dovetail_1-27	0	INS	NtoN	1	3	50	2	1.96152	0	10000	10000	0	0	0	1	1	0	126	126
1	24115860	1	24116111	DUP00003268	252	1	0.5	1	shotgun2dovetail_1-27	0	DUP	5to3	1	4	0	3	1.87209	0	10000	10000	0	0	0	0.55102	0.55102	4	54	98
1	24124395	1	24125318	DEL00003269	924	1	0.5	1	shotgun2dovetail_1-27	0	DEL	3to5	0	192	0	0	0	0	10000	10000	0	0	0	0.25	0.25	10	0	40
1	24128895	1	24128969	DEL00003273	75	1	0.5	1	shotgun2dovetail_1-27	0	DEL	3to5	1	2	0	1	1.79614	0	10000	10000	0	0	0	0.551724	0.551724	0	32	58
1	24130860	1	24132870	DEL00003274	2011	2	1	1	shotgun2dovetail_1-27	0	DEL	3to5	0	137	0	0	0	0	68	68	0	0	0	0.918367	0.918367	45	0	49
1	24171656	1	24185262	INV00003277	13607	1	0.5	1	shotgun2dovetail_1-27	0	INV	3to3	0	279	0	0	0	0	38	38	0	0	0	0.121951	0.121951	5	0	41
1	24172884	1	24184205	INV00003278	11322	1	0.5	1	shotgun2dovetail_1-27	0	INV	5to5	0	443	0	0	0	0	10000	10000	0	0	0	0.307692	0.307692	16	0	52
1	24174590	1	24182082	INV00003279	7493	1	0.5	1	shotgun2dovetail_1-27	0	INV	5to5	0	275	0	0	0	0	10000	10000	0	0	0	0.521127	0.521127	37	0	71
1	24175523	1	24181931	INV00003280	6409	1	0.5	1	shotgun2dovetail_1-27	0	INV	3to3	0	50	0	0	0	0	10000	10000	0	0	0	0.651515	0.651515	43	0	66
1	24177246	1	24179758	INV00003281	2513	1	0.5	1	shotgun2dovetail_1-27	0	INV	3to3	0	612	0	0	0	0	78	78	0	0	0	0.113636	0.113636	5	0	44
1	24187955	1	24188191	DUP00003282	237	1	0.5	1	shotgun2dovetail_1-27	0	DUP	5to3	0	744	0	0	0	0	10000	10000	0	0	0	0.4	0.4	10	0	25
1	24190653	1	24198423	DUP00003284	7771	1	0.5	1	shotgun2dovetail_1-27	0	DUP	5to3	0	68	0	0	0	0	10000	10000	0	0	0	0.464286	0.464286	13	0	28
1	24190906	1	24198367	DEL00003285	7462	1	0.5	1	shotgun2dovetail_1-27	0	DEL	3to5	0	601	0	0	0	0	157	157	0	0	0	0.172414	0.172414	5	0	29
1	24194733	1	24202296	DUP00003288	7564	1	0.5	1	shotgun2dovetail_1-27	0	DUP	5to3	0	80	0	0	0	0	10000	10000	0	0	0	0.583333	0.583333	14	0	24
1	24194934	1	24201830	DEL00003289	6897	1	0.5	1	shotgun2dovetail_1-27	0	DEL	3to5	0	78	0	0	0	0	19	19	0	0	0	0.173913	0.173913	4	0	23
1	24195336	1	24203418	DEL00003290	8083	2	1	1	shotgun2dovetail_1-27	0	DEL	3to5	0	50	0	0	0	0	137	137	0	0	0	1	1	46	0	46
1	24197133	1	25497744	INV00003293	1300612	1	0.5	1	shotgun2dovetail_1-27	0	INV	3to3	0	590	0	0	0	0	73	73	0	0	0	0.3	0.3	6	0	20
1	24202295	1	24203483	DEL00003295	1189	1	0.5	1	shotgun2dovetail_1-27	0	DEL	3to5	0	199	0	0	0	0	10000	10000	0	0	0	0.839286	0.839286	47	0	56
1	24209891	1	24220116	INV00003296	10226	1	0.5	1	shotgun2dovetail_1-27	0	INV	5to5	0	74	0	0	0	0	157	157	0	0	0	0.470588	0.470588	8	0	17
1	24212289	1	24217770	INV00003299	5482	1	0.5	1	shotgun2dovetail_1-27	0	INV	5to5	0	324	0	0	0	0	75	75	0	0	0	0.125	0.125	5	0	40
1	24212531	1	24218036	INV00003300	5506	1	0.5	1	shotgun2dovetail_1-27	0	INV	3to3	0	632	0	0	0	0	99	99	0	0	0	0.148148	0.148148	4	0	27
1	24214736	1	24230172	INV00003301	15437	1	0.5	1	shotgun2dovetail_1-27	0	INV	5to5	0	455	0	0	0	0	40	40	0	0	0	0.214286	0.214286	6	0	28
1	24233184	1	24233914	DUP00003308	731	1	0.5	1	shotgun2dovetail_1-27	0	DUP	5to3	0	258	0	0	0	0	10000	10000	0	0	0	0.428571	0.428571	18	0	42
1	24233233	1	24233704	DEL00003309	472	1	0.5	1	shotgun2dovetail_1-27	0	DEL	3to5	1	3	0	3	1.91233	0	10000	10000	0	0	0	0.576923	0.576923	0	15	26
1	24238974	1	24239067	DEL00003310	94	1	0.5	1	shotgun2dovetail_1-27	0	DEL	3to5	1	6	0	7	1.94246	0	10000	10000	0	0	0	0.351351	0.351351	0	13	37
1	24239067	1	24239300	DUP00003311	234	1	0.5	1	shotgun2dovetail_1-27	0	DUP	5to3	1	5	0	6	1.87569	0	10000	10000	0	0	0	0.454545	0.454545	8	25	55
1	24245953	1	24245954	INS00003317	58	2	1	1	shotgun2dovetail_1-27	0	INS	NtoN	1	2	58	1	1.99435	0	10000	10000	0	0	0	1	1	0	109	109
1	24246333	1	24449705	DEL00003319	203373	1	0.5	1	shotgun2dovetail_1-27	0	DEL	3to5	0	134	0	0	0	0	10000	10000	0	0	0	0.571429	0.571429	24	0	42
1	24246433	1	24449965	DUP00003320	203533	1	0.5	1	shotgun2dovetail_1-27	0	DUP	5to3	0	143	0	0	0	0	10000	10000	0	0	0	0.342105	0.342105	13	0	38
1	24248744	1	24249359	DUP00003322	616	1	0.5	1	shotgun2dovetail_1-27	0	DUP	5to3	0	350	0	0	0	0	10000	10000	0	0	0	0.285714	0.285714	16	0	56
1	24249192	1	24251954	INV00003323	2763	1	0.5	1	shotgun2dovetail_1-27	0	INV	3to3	0	177	0	0	0	0	10000	10000	0	0	0	0.405405	0.405405	15	0	37
1	24250652	1	24257373	DUP00003325	6722	2	1	1	shotgun2dovetail_1-27	0	DUP	5to3	0	125	0	0	0	0	56	56	0	0	0	1	1	20	0	20
1	24254123	1	24261111	INV00003327	6989	1	0.5	1	shotgun2dovetail_1-27	0	INV	5to5	0	715	0	0	0	0	157	157	0	0	0	0.2	0.2	8	0	40
1	24254894	1	24260300	INV00003329	5407	1	0.5	1	shotgun2dovetail_1-27	0	INV	3to3	0	224	0	0	0	0	49	49	0	0	0	0.793103	0.793103	23	0	29
1	24255345	1	24259253	INV00003330	3909	1	0.5	1	shotgun2dovetail_1-27	0	INV	5to5	0	50	0	0	0	0	10000	10000	0	0	0	0.642857	0.642857	18	0	28
1	24256511	1	24258663	INV00003331	2153	1	0.5	1	shotgun2dovetail_1-27	0	INV	3to3	0	221	0	0	0	0	139	139	0	0	0	0.314286	0.314286	11	0	35
1	24256524	1	24260254	INV00003332	3731	1	0.5	1	shotgun2dovetail_1-27	0	INV	3to3	0	475	0	0	0	0	10000	10000	0	0	0	0.638889	0.638889	23	0	36
1	24262815	1	26331087	INV00003338	2068273	1	0.5	1	shotgun2dovetail_1-27	0	INV	5to5	0	754	0	0	0	0	49	49	0	0	0	0.363636	0.363636	4	0	11
1	24264474	1	24295855	INV00003339	31382	1	0.5	1	shotgun2dovetail_1-27	0	INV	3to3	0	535	0	0	0	0	10000	10000	0	0	0	0.627907	0.627907	27	0	43
1	24264578	1	24295711	INV00003340	31134	1	0.5	1	shotgun2dovetail_1-27	0	INV	5to5	0	515	0	0	0	0	157	157	0	0	0	0.375	0.375	9	0	24
1	24266409	1	24267916	INV00003341	1508	1	0.5	1	shotgun2dovetail_1-27	0	INV	3to3	0	636	0	0	0	0	10000	10000	0	0	0	0.305556	0.305556	11	0	36
1	24266442	1	24267579	INV00003342	1138	1	0.5	1	shotgun2dovetail_1-27	0	INV	5to5	0	637	0	0	0	0	10000	10000	0	0	0	0.816327	0.816327	40	0	49
1	24271147	1	24276289	INV00003346	5143	1	0.5	1	shotgun2dovetail_1-27	0	INV	5to5	1	3	0	2	1.9789	0	10000	10000	0	0	0	0.5625	0.5625	0	18	32
1	24271254	1	24276579	INV00003347	5326	1	0.5	1	shotgun2dovetail_1-27	0	INV	3to3	0	120	0	0	0	0	127	127	0	0	0	0.195122	0.195122	8	0	41
1	24272523	1	24275933	INV00003350	3411	1	0.5	1	shotgun2dovetail_1-27	0	INV	5to5	0	725	0	0	0	0	66	66	0	0	0	0.157895	0.157895	3	0	19
1	24273530	1	24368221	DEL00003351	94692	1	0.5	1	shotgun2dovetail_1-27	0	DEL	3to5	0	627	0	0	0	0	24	24	0	0	0	0.1875	0.1875	3	0	16
1	24278107	1	24415363	DUP00003362	137257	1	0.5	1	shotgun2dovetail_1-27	0	DUP	5to3	0	650	0	0	0	0	53	53	0	0	0	0.7	0.7	7	0	10
1	24279442	1	24285165	DEL00003365	5724	1	0.5	1	shotgun2dovetail_1-27	0	DEL	3to5	0	631	0	0	0	0	66	66	0	0	0	0.142857	0.142857	3	0	21
1	24280877	1	26055957	INV00003368	1775081	1	0.5	1	shotgun2dovetail_1-27	0	INV	5to5	0	617	0	0	0	0	24	24	0	0	0	0.2	0.2	3	0	15
1	24283374	1	24288228	DEL00003372	4855	1	0.5	1	shotgun2dovetail_1-27	0	DEL	3to5	0	365	0	0	0	0	10000	10000	0	0	0	0.26	0.26	13	0	50
1	24293504	1	24294145	DUP00003377	642	1	0.5	1	shotgun2dovetail_1-27	0	DUP	5to3	0	534	0	0	0	0	10000	10000	0	0	0	0.625	0.625	15	0	24
1	24298507	1	24535374	INV00003381	236868	1	0.5	1	shotgun2dovetail_1-27	0	INV	3to3	0	525	0	0	0	0	10000	10000	0	0	0	0.392157	0.392157	20	0	51
1	24301485	1	24309680	INV00003382	8196	2	1	1	shotgun2dovetail_1-27	0	INV	3to3	0	694	0	0	0	0	16	16	0	0	0	1	1	6	0	6
1	24306008	1	24310566	INV00003390	4559	1	0.5	1	shotgun2dovetail_1-27	0	INV	5to5	0	483	0	0	0	0	10000	10000	0	0	0	0.761905	0.761905	32	0	42
1	24308020	1	24572995	INV00003391	264976	1	0.5	1	shotgun2dovetail_1-27	0	INV	5to5	0	471	0	0	0	0	10000	10000	0	0	0	0.368421	0.368421	7	0	19
1	24311207	1	24313661	INV00003393	2455	1	0.5	1	shotgun2dovetail_1-27	0	INV	3to3	0	354	0	0	0	0	109	109	0	0	0	0.8	0.8	20	0	25
1	24314757	1	24317592	DUP00003398	2836	1	0.5	1	shotgun2dovetail_1-27	0	DUP	5to3	0	223	0	0	0	0	88	88	0	0	0	0.277778	0.277778	5	0	18
1	24320347	1	24320808	INV00003400	462	1	0.5	1	shotgun2dovetail_1-27	0	INV	3to3	0	775	0	0	0	0	10000	10000	0	0	0	0.235294	0.235294	4	0	17
1	24320519	1	24320696	INV00003401	178	1	0.5	1	shotgun2dovetail_1-27	0	INV	5to5	0	879	0	0	0	0	10000	10000	0	0	0	0.545455	0.545455	6	0	11
1	24322997	1	24325029	INV00003403	2033	1	0.5	1	shotgun2dovetail_1-27	0	INV	5to5	0	568	0	0	0	0	10000	10000	0	0	0	0.375	0.375	12	0	32
1	24323251	1	24325359	INV00003404	2109	1	0.5	1	shotgun2dovetail_1-27	0	INV	3to3	0	50	0	0	0	0	10000	10000	0	0	0	0.548387	0.548387	17	0	31
1	24328175	1	24332068	DEL00003406	3894	1	0.5	1	shotgun2dovetail_1-27	0	DEL	3to5	0	480	0	0	0	0	10000	10000	0	0	0	0.45	0.45	9	0	20
1	24328328	1	24329851	DEL00003407	1524	1	0.5	1	shotgun2dovetail_1-27	0	DEL	3to5	0	50	0	0	0	0	10000	10000	0	0	0	0.55	0.55	22	0	40
1	24328823	1	24334051	DUP00003408	5229	1	0.5	1	shotgun2dovetail_1-27	0	DUP	5to3	0	230	0	0	0	0	10000	10000	0	0	0	0.5	0.5	10	0	20
1	24328824	1	24329666	DUP00003409	843	1	0.5	1	shotgun2dovetail_1-27	0	DUP	5to3	1	2	0	1	1.9267	0	10000	10000	0	0	0	0.641026	0.641026	0	25	39
1	24328824	1	24332188	DUP00003410	3365	1	0.5	1	shotgun2dovetail_1-27	0	DUP	5to3	1	2	0	1	1.91906	0	10000	10000	0	0	0	0.54	0.54	0	27	50
1	24329834	1	24331352	DUP00003411	1519	1	0.5	1	shotgun2dovetail_1-27	0	DUP	5to3	0	286	0	0	0	0	10000	10000	0	0	0	0.710145	0.710145	49	0	69
1	24330085	1	24333915	DEL00003412	3831	2	1	1	shotgun2dovetail_1-27	0	DEL	3to5	0	138	0	0	0	0	106	106	0	0	0	1	1	38	0	38
1	24332982	1	24334743	DUP00003414	1762	1	0.5	1	shotgun2dovetail_1-27	0	DUP	5to3	0	223	0	0	0	0	10000	10000	0	0	0	0.769231	0.769231	20	0	26
1	24333745	1	24339094	DEL00003415	5350	2	1	1	shotgun2dovetail_1-27	0	DEL	3to5	0	50	0	0	0	0	157	157	0	0	0	1	1	56	0	56
1	24335253	1	24339359	DEL00003416	4107	1	0.5	1	shotgun2dovetail_1-27	0	DEL	3to5	0	350	0	0	0	0	10000	10000	0	0	0	0.482759	0.482759	14	0	29
1	24336225	1	24340539	DEL00003417	4315	1	0.5	1	shotgun2dovetail_1-27	0	DEL	3to5	0	689	0	0	0	0	39	39	0	0	0	0.142857	0.142857	3	0	21
1	24336880	1	24341126	DUP00003418	4247	1	0.5	1	shotgun2dovetail_1-27	0	DUP	5to3	0	573	0	0	0	0	84	84	0	0	0	0.157895	0.157895	3	0	19
1	24346309	1	24350085	DEL00003422	3777	1	0.5	1	shotgun2dovetail_1-27	0	DEL	3to5	0	432	0	0	0	0	10000	10000	0	0	0	0.3125	0.3125	10	0	32
1	24346654	1	24350350	DUP00003423	3697	1	0.5	1	shotgun2dovetail_1-27	0	DUP	5to3	0	370	0	0	0	0	10000	10000	0	0	0	0.27451	0.27451	14	0	51
1	24353247	1	24358203	DEL00003427	4957	1	0.5	1	shotgun2dovetail_1-27	0	DEL	3to5	0	491	0	0	0	0	40	40	0	0	0	0.3	0.3	3	0	10
1	24354899	1	24363454	INV00003428	8556	1	0.5	1	shotgun2dovetail_1-27	0	INV	5to5	0	50	0	0	0	0	10000	10000	0	0	0	0.25	0.25	7	0	28
1	24355095	1	24364016	INV00003429	8922	1	0.5	1	shotgun2dovetail_1-27	0	INV	3to3	0	173	0	0	0	0	10000	10000	0	0	0	0.333333	0.333333	10	0	30
1	24356249	1	24362288	INV00003430	6040	1	0.5	1	shotgun2dovetail_1-27	0	INV	3to3	0	640	0	0	0	0	22	22	0	0	0	0.0810811	0.0810811	3	0	37
1	24357857	1	24360770	INV00003432	2914	1	0.5	1	shotgun2dovetail_1-27	0	INV	3to3	0	649	0	0	0	0	10000	10000	0	0	0	0.257143	0.257143	9	0	35
1	24365201	1	24371650	INV00003440	6450	1	0.5	1	shotgun2dovetail_1-27	0	INV	3to3	0	327	0	0	0	0	67	67	0	0	0	0.2	0.2	4	0	20
1	24367681	1	24368996	INV00003443	1316	1	0.5	1	shotgun2dovetail_1-27	0	INV	3to3	0	538	0	0	0	0	10000	10000	0	0	0	0.222222	0.222222	6	0	27
1	24368207	1	24763614	DUP00003444	395408	1	0.5	1	shotgun2dovetail_1-27	0	DUP	5to3	0	473	0	0	0	0	10000	10000	0	0	0	0.636364	0.636364	14	0	22
1	24368413	1	24406237	INV00003449	37825	1	0.5	1	shotgun2dovetail_1-27	0	INV	3to3	1	3	0	2	1.83888	0	60	60	0	0	0	0.857143	0.857143	0	30	35
1	24368585	1	24967566	DUP00003450	598982	1	0.5	1	shotgun2dovetail_1-27	0	DUP	5to3	0	463	0	0	0	0	10000	10000	0	0	0	0.526316	0.526316	10	0	19
1	24372621	1	24381283	INV00003453	8663	1	0.5	1	shotgun2dovetail_1-27	0	INV	5to5	0	98	0	0	0	0	141	141	0	0	0	0.227273	0.227273	5	0	22
1	24377099	1	24377923	INV00003455	825	1	0.5	1	shotgun2dovetail_1-27	0	INV	3to3	0	50	0	0	0	0	30	30	0	0	0	0.882353	0.882353	15	0	17
1	24383187	1	24385791	DEL00003461	2605	1	0.5	1	shotgun2dovetail_1-27	0	DEL	3to5	0	189	0	0	0	0	10000	10000	0	0	0	0.575758	0.575758	19	0	33
1	24383327	1	24386012	DUP00003462	2686	1	0.5	1	shotgun2dovetail_1-27	0	DUP	5to3	0	516	0	0	0	0	10000	10000	0	0	0	0.333333	0.333333	12	0	36
1	24385306	1	24387721	DUP00003463	2416	1	0.5	1	shotgun2dovetail_1-27	0	DUP	5to3	0	446	0	0	0	0	10000	10000	0	0	0	0.431818	0.431818	19	0	44
1	24385595	1	24390860	INV00003466	5266	1	0.5	1	shotgun2dovetail_1-27	0	INV	3to3	0	449	0	0	0	0	68	68	0	0	0	0.833333	0.833333	15	0	18
1	24389229	1	24390078	INV00003468	850	1	0.5	1	shotgun2dovetail_1-27	0	INV	3to3	0	468	0	0	0	0	10000	10000	0	0	0	0.384615	0.384615	10	0	26
1	24391671	1	24392028	DUP00003469	358	1	0.5	1	shotgun2dovetail_1-27	0	DUP	5to3	0	621	0	0	0	0	56	56	0	0	0	0.136364	0.136364	9	0	66
1	24394503	1	24399347	INV00003473	4845	1	0.5	1	shotgun2dovetail_1-27	0	INV	5to5	0	483	0	0	0	0	10000	10000	0	0	0	0.35	0.35	7	0	20
1	24400995	1	24413409	INV00003480	12415	1	0.5	1	shotgun2dovetail_1-27	0	INV	3to3	0	279	0	0	0	0	10000	10000	0	0	0	0.555556	0.555556	10	0	18
1	24404865	1	24446725	INV00003485	41861	1	0.5	1	shotgun2dovetail_1-27	0	INV	5to5	0	623	0	0	0	0	113	113	0	0	0	0.1875	0.1875	6	0	32
1	24404936	1	24409754	INV00003486	4819	1	0.5	1	shotgun2dovetail_1-27	0	INV	5to5	0	678	0	0	0	0	10000	10000	0	0	0	0.25	0.25	7	0	28
1	24408635	1	24408974	DUP00003490	340	1	0.5	1	shotgun2dovetail_1-27	0	DUP	5to3	0	632	0	0	0	0	10000	10000	0	0	0	0.611111	0.611111	11	0	18
1	24415133	1	24763584	DUP00003496	348452	1	0.5	1	shotgun2dovetail_1-27	0	DUP	5to3	0	565	0	0	0	0	28	28	0	0	0	0.823529	0.823529	14	0	17
1	24417927	1	24419698	INV00003500	1772	1	0.5	1	shotgun2dovetail_1-27	0	INV	5to5	0	554	0	0	0	0	51	51	0	0	0	0.0784314	0.0784314	4	0	51
1	24421323	1	26396599	DUP00003501	1975277	1	0.5	1	shotgun2dovetail_1-27	0	DUP	5to3	0	360	0	0	0	0	10000	10000	0	0	0	0.384615	0.384615	30	0	78
1	24422659	1	24479974	INV00003502	57316	1	0.5	1	shotgun2dovetail_1-27	0	INV	5to5	0	502	0	0	0	0	37	37	0	0	0	0.939394	0.939394	62	0	66
1	24423108	1	24427207	DEL00003503	4100	1	0.5	1	shotgun2dovetail_1-27	0	DEL	3to5	0	186	0	0	0	0	105	105	0	0	0	0.625	0.625	5	0	8
1	24423863	1	24428636	DUP00003506	4774	1	0.5	1	shotgun2dovetail_1-27	0	DUP	5to3	0	83	0	0	0	0	10000	10000	0	0	0	0.727273	0.727273	16	0	22
1	24424291	1	25105180	INV00003507	680890	1	0.5	1	shotgun2dovetail_1-27	0	INV	5to5	0	666	0	0	0	0	10000	10000	0	0	0	0.608696	0.608696	14	0	23
1	24424555	1	24428917	DEL00003508	4363	1	0.5	1	shotgun2dovetail_1-27	0	DEL	3to5	0	444	0	0	0	0	10000	10000	0	0	0	0.294118	0.294118	10	0	34
1	24426193	1	24482947	DUP00003511	56755	1	0.5	1	shotgun2dovetail_1-27	0	DUP	5to3	0	297	0	0	0	0	10000	10000	0	0	0	0.595745	0.595745	28	0	47
1	24426404	1	24483071	DEL00003512	56668	1	0.5	1	shotgun2dovetail_1-27	0	DEL	3to5	0	50	0	0	0	0	10000	10000	0	0	0	0.416667	0.416667	10	0	24
1	24431512	1	24434392	DEL00003517	2881	1	0.5	1	shotgun2dovetail_1-27	0	DEL	3to5	0	432	0	0	0	0	118	118	0	0	0	0.272727	0.272727	9	0	33
1	24432523	1	24435448	DUP00003518	2926	1	0.5	1	shotgun2dovetail_1-27	0	DUP	5to3	0	443	0	0	0	0	10000	10000	0	0	0	0.346939	0.346939	17	0	49
1	24432869	1	24435725	DEL00003519	2857	1	0.5	1	shotgun2dovetail_1-27	0	DEL	3to5	0	344	0	0	0	0	10000	10000	0	0	0	0.232558	0.232558	10	0	43
1	24434043	1	24438192	INV00003523	4150	2	1	1	shotgun2dovetail_1-27	0	INV	3to3	0	193	0	0	0	0	128	128	0	0	0	1	1	43	0	43
1	24437674	1	24437809	DEL00003524	136	2	1	1	shotgun2dovetail_1-27	0	DEL	3to5	1	3	0	3	1.82718	0	120	120	0	0	0	1	1	0	40	40
1	24438292	1	24464917	DUP00003525	26626	2	1	1	shotgun2dovetail_1-27	0	DUP	5to3	0	114	0	0	0	0	10000	10000	0	0	0	1	1	64	0	64
1	24453193	1	24454135	DUP00003527	943	1	0.5	1	shotgun2dovetail_1-27	0	DUP	5to3	0	50	0	0	0	0	10000	10000	0	0	0	0.197183	0.197183	14	0	71
1	24492111	1	24492245	DEL00003537	135	1	0.5	1	shotgun2dovetail_1-27	0	DEL	3to5	1	2	0	1	1.9192	0	10000	10000	0	0	0	0.482143	0.482143	0	27	56
1	24492455	1	24582713	DEL00003538	90259	0	0	1	NA	0	DEL	3to5	0	339	0	0	0	76	0	76	0	24224	0.0746269	0	0	0	0	67
1	24495816	1	25545040	DEL00003542	1049225	1	0.5	1	shotgun2dovetail_1-27	0	DEL	3to5	0	539	0	0	0	0	136	136	0	0	0	0.162162	0.162162	6	0	37
1	24518273	1	24656177	DEL00003552	137905	2	1	1	shotgun2dovetail_1-27	0	DEL	3to5	1	4	0	3	1.97902	0	23	23	0	0	0	1	1	4	9	9
1	24518784	1	24540284	INV00003554	21501	1	0.5	1	shotgun2dovetail_1-27	0	INV	3to3	0	50	0	0	0	0	10000	10000	0	0	0	0.314286	0.314286	11	0	35
1	24519262	1	24539387	INV00003555	20126	1	0.5	1	shotgun2dovetail_1-27	0	INV	5to5	0	427	0	0	0	0	10000	10000	0	0	0	0.363636	0.363636	12	0	33
1	24526022	1	24536650	INV00003558	10629	1	0.5	1	shotgun2dovetail_1-27	0	INV	5to5	0	309	0	0	0	0	10000	10000	0	0	0	0.4	0.4	10	0	25
1	24526305	1	24537219	INV00003559	10915	1	0.5	1	shotgun2dovetail_1-27	0	INV	3to3	0	78	0	0	0	0	10000	10000	0	0	0	0.733333	0.733333	22	0	30
1	24527456	1	24535404	INV00003561	7949	1	0.5	1	shotgun2dovetail_1-27	0	INV	3to3	0	516	0	0	0	0	10000	10000	0	0	0	0.526316	0.526316	20	0	38
1	24527761	1	24534764	INV00003562	7004	1	0.5	1	shotgun2dovetail_1-27	0	INV	5to5	0	392	0	0	0	0	10000	10000	0	0	0	0.568627	0.568627	29	0	51
1	24528742	1	25770082	INV00003563	1241341	1	0.5	1	shotgun2dovetail_1-27	0	INV	5to5	1	4	0	4	1.70416	0	10000	10000	0	0	0	0.216	0.216	0	27	125
1	24530404	1	24532071	INV00003565	1668	1	0.5	1	shotgun2dovetail_1-27	0	INV	5to5	0	365	0	0	0	0	10000	10000	0	0	0	0.288889	0.288889	13	0	45
1	24530700	1	24532688	INV00003567	1989	1	0.5	1	shotgun2dovetail_1-27	0	INV	3to3	0	143	0	0	0	0	10000	10000	0	0	0	0.513514	0.513514	19	0	37
1	24531344	1	24570513	DEL00003568	39170	2	1	1	shotgun2dovetail_1-27	0	DEL	3to5	0	235	0	0	0	0	104	104	0	0	0	0.981132	0.981132	52	0	53
1	24544459	1	24556936	INV00003575	12478	1	0.5	1	shotgun2dovetail_1-27	0	INV	3to3	0	89	0	0	0	0	10000	10000	0	0	0	0.55814	0.55814	24	0	43
1	24545835	1	24554788	INV00003576	8954	1	0.5	1	shotgun2dovetail_1-27	0	INV	5to5	0	50	0	0	0	0	10000	10000	0	0	0	0.547619	0.547619	23	0	42
1	24546117	1	24554994	INV00003577	8878	1	0.5	1	shotgun2dovetail_1-27	0	INV	3to3	0	505	0	0	0	0	10000	10000	0	0	0	0.205128	0.205128	8	0	39
1	24550083	1	24550628	INV00003581	546	1	0.5	1	shotgun2dovetail_1-27	0	INV	3to3	0	787	0	0	0	0	33	33	0	0	0	0.2	0.2	3	0	15
1	24563199	1	24564321	DUP00003599	1123	1	0.5	1	shotgun2dovetail_1-27	0	DUP	5to3	1	2	0	1	1.9589	0	136	136	0	0	0	0.321429	0.321429	0	9	28
1	24563854	1	24564129	DUP00003602	276	1	0.5	1	shotgun2dovetail_1-27	0	DUP	5to3	1	2	0	1	1.99083	0	154	154	0	0	0	0.73913	0.73913	0	34	46
1	24563914	1	24565037	INV00003605	1124	1	0.5	1	shotgun2dovetail_1-27	0	INV	5to5	0	182	0	0	0	0	10000	10000	0	0	0	0.508475	0.508475	30	0	59
1	24565527	1	24569802	INV00003611	4276	1	0.5	1	shotgun2dovetail_1-27	0	INV	5to5	0	289	0	0	0	0	10000	10000	0	0	0	0.564815	0.564815	61	0	108
1	24567905	1	24568383	INV00003615	479	1	0.5	1	shotgun2dovetail_1-27	0	INV	5to5	1	8	0	7	1.8473	0	10000	10000	0	0	0	0.260274	0.260274	0	19	73
1	24567975	1	24568985	INV00003616	1011	1	0.5	1	shotgun2dovetail_1-27	0	INV	3to3	0	103	0	0	0	0	10000	10000	0	0	0	0.714286	0.714286	15	0	21
1	24568406	1	24568920	DEL00003618	515	1	0.5	1	shotgun2dovetail_1-27	0	DEL	3to5	1	1	0	0	1.51247	0	116	116	0	0	0	0.863095	0.863095	0	145	168
1	24574516	1	24575376	DUP00003621	861	0	0	1	NA	0	DUP	5to3	0	268	0	0	0	94	0	94	0	142	0.0545455	0	0	0	0	55
1	24579224	1	24579892	DEL00003624	669	1	0.5	1	shotgun2dovetail_1-27	0	DEL	3to5	1	5	0	5	1.95159	0	10000	10000	0	0	0	0.225806	0.225806	0	28	124
1	24579806	1	24583724	INV00003625	3919	1	0.5	1	shotgun2dovetail_1-27	0	INV	5to5	0	594	0	0	0	0	10000	10000	0	0	0	0.590909	0.590909	26	0	44
1	24579998	1	24584122	INV00003626	4125	1	0.5	1	shotgun2dovetail_1-27	0	INV	3to3	0	110	0	0	0	0	10000	10000	0	0	0	0.25	0.25	8	0	32
1	24587214	1	24603610	DEL00003629	16397	1	0.5	1	shotgun2dovetail_1-27	0	DEL	3to5	0	395	0	0	0	0	10000	10000	0	0	0	0.352941	0.352941	12	0	34
1	24588963	1	24605839	DUP00003630	16877	1	0.5	1	shotgun2dovetail_1-27	0	DUP	5to3	0	65	0	0	0	0	10000	10000	0	0	0	0.419355	0.419355	13	0	31
1	24589699	1	24605692	DEL00003631	15994	1	0.5	1	shotgun2dovetail_1-27	0	DEL	3to5	0	50	0	0	0	0	157	157	0	0	0	0.342857	0.342857	12	0	35
1	24593130	1	24609391	DEL00003633	16262	1	0.5	1	shotgun2dovetail_1-27	0	DEL	3to5	0	148	0	0	0	0	10000	10000	0	0	0	0.196078	0.196078	10	0	51
1	24594887	1	24611391	DUP00003634	16505	1	0.5	1	shotgun2dovetail_1-27	0	DUP	5to3	0	506	0	0	0	0	102	102	0	0	0	0.166667	0.166667	4	0	24
1	24596775	1	24613171	DEL00003635	16397	1	0.5	1	shotgun2dovetail_1-27	0	DEL	3to5	0	528	0	0	0	0	44	44	0	0	0	0.416667	0.416667	5	0	12
1	24596991	1	24613382	DUP00003636	16392	1	0.5	1	shotgun2dovetail_1-27	0	DUP	5to3	0	582	0	0	0	0	25	25	0	0	0	0.846154	0.846154	11	0	13
1	24598571	1	24599762	DEL00003637	1192	0	0	1	NA	0	DEL	3to5	0	660	0	0	0	88	0	88	0	279	0.0655738	0	0	0	0	61
1	24599277	1	24599971	DUP00003638	695	1	0.5	1	shotgun2dovetail_1-27	0	DUP	5to3	0	260	0	0	0	0	10000	10000	0	0	0	0.276923	0.276923	18	0	65
1	24602886	1	24603807	DUP00003640	922	1	0.5	1	shotgun2dovetail_1-27	0	DUP	5to3	0	50	0	0	0	0	10000	10000	0	0	0	0.25	0.25	10	0	40
1	24615675	1	24620738	INV00003644	5064	1	0.5	1	shotgun2dovetail_1-27	0	INV	5to5	0	455	0	0	0	0	90	90	0	0	0	0.210526	0.210526	8	0	38
1	24617386	1	24619435	INV00003645	2050	1	0.5	1	shotgun2dovetail_1-27	0	INV	3to3	0	169	0	0	0	0	10000	10000	0	0	0	0.428571	0.428571	15	0	35
1	24623084	1	24670074	DUP00003647	46991	1	0.5	1	shotgun2dovetail_1-27	0	DUP	5to3	0	477	0	0	0	0	23	23	0	0	0	0.833333	0.833333	5	0	6
1	24631321	1	24633317	INV00003656	1997	1	0.5	1	shotgun2dovetail_1-27	0	INV	3to3	0	587	0	0	0	0	78	78	0	0	0	0.108108	0.108108	4	0	37
1	24631482	1	24632997	INV00003657	1516	1	0.5	1	shotgun2dovetail_1-27	0	INV	5to5	0	50	0	0	0	0	10000	10000	0	0	0	0.535714	0.535714	15	0	28
1	24655343	1	24673047	INV00003665	17705	2	1	1	shotgun2dovetail_1-27	0	INV	5to5	0	383	0	0	0	0	123	123	0	0	0	1	1	41	0	41
1	24656397	1	24660055	INV00003666	3659	1	0.5	1	shotgun2dovetail_1-27	0	INV	5to5	0	465	0	0	0	0	10000	10000	0	0	0	0.413793	0.413793	12	0	29
1	24656534	1	24660164	INV00003667	3631	1	0.5	1	shotgun2dovetail_1-27	0	INV	3to3	0	50	0	0	0	0	10000	10000	0	0	0	0.314286	0.314286	11	0	35
1	24657897	1	24663587	INV00003668	5691	2	1	1	shotgun2dovetail_1-27	0	INV	5to5	0	558	0	0	0	0	119	119	0	0	0	1	1	41	0	41
1	24665545	1	24682775	INV00003674	17231	2	1	1	shotgun2dovetail_1-27	0	INV	5to5	0	190	0	0	0	0	20	20	0	0	0	1	1	8	0	8
1	24669438	1	24679592	INV00003677	10155	1	0.5	1	shotgun2dovetail_1-27	0	INV	5to5	0	50	0	0	0	0	10000	10000	0	0	0	0.595238	0.595238	25	0	42
1	24672935	1	24692192	INV00003678	19258	2	1	1	shotgun2dovetail_1-27	0	INV	3to3	0	578	0	0	0	0	21	21	0	0	0	1	1	7	0	7
1	24677089	1	24677829	INV00003679	741	1	0.5	1	shotgun2dovetail_1-27	0	INV	3to3	0	702	0	0	0	0	128	128	0	0	0	0.117647	0.117647	4	0	34
1	24677477	1	24678016	INV00003680	540	1	0.5	1	shotgun2dovetail_1-27	0	INV	5to5	0	517	0	0	0	0	10000	10000	0	0	0	0.47619	0.47619	30	0	63
1	24683735	1	24697444	DEL00003683	13710	1	0.5	1	shotgun2dovetail_1-27	0	DEL	3to5	0	549	0	0	0	0	10000	10000	0	0	0	0.482759	0.482759	14	0	29
1	24697556	1	24697916	DUP00003688	361	1	0.5	1	shotgun2dovetail_1-27	0	DUP	5to3	0	606	0	0	0	0	55	55	0	0	0	0.793103	0.793103	23	0	29
1	24715520	1	24719390	INV00003695	3871	1	0.5	1	shotgun2dovetail_1-27	0	INV	3to3	0	587	0	0	0	0	10000	10000	0	0	0	0.268293	0.268293	11	0	41
1	24716027	1	24721469	INV00003697	5443	2	1	1	shotgun2dovetail_1-27	0	INV	5to5	0	455	0	0	0	0	52	52	0	0	0	1	1	19	0	19
1	24717290	1	24718226	DUP00003698	937	1	0.5	1	shotgun2dovetail_1-27	0	DUP	5to3	0	50	0	0	0	0	10000	10000	0	0	0	0.208791	0.208791	19	0	91
1	24722816	1	24723447	DUP00003700	632	1	0.5	1	shotgun2dovetail_1-27	0	DUP	5to3	0	594	0	0	0	0	68	68	0	0	0	0.125	0.125	3	0	24
1	24723696	1	26401392	INV00003701	1677697	1	0.5	1	shotgun2dovetail_1-27	0	INV	3to3	0	139	0	0	0	0	119	119	0	0	0	0.269231	0.269231	14	0	52
1	24723906	1	26401245	INV00003702	1677340	1	0.5	1	shotgun2dovetail_1-27	0	INV	5to5	0	638	0	0	0	0	10000	10000	0	0	0	0.4	0.4	12	0	30
1	24728400	1	24729756	INV00003704	1357	1	0.5	1	shotgun2dovetail_1-27	0	INV	3to3	0	373	0	0	0	0	132	132	0	0	0	0.333333	0.333333	5	0	15
1	24733525	1	24746172	INV00003705	12648	1	0.5	1	shotgun2dovetail_1-27	0	INV	3to3	0	397	0	0	0	0	10000	10000	0	0	0	0.560606	0.560606	37	0	66
1	24734723	1	24736115	DUP00003707	1393	1	0.5	1	shotgun2dovetail_1-27	0	DUP	5to3	0	231	0	0	0	0	10000	10000	0	0	0	0.272727	0.272727	9	0	33
1	24735314	1	24736844	DEL00003708	1531	1	0.5	1	shotgun2dovetail_1-27	0	DEL	3to5	0	517	0	0	0	0	10000	10000	0	0	0	0.317073	0.317073	13	0	41
1	24739427	1	25217852	DUP00003709	478426	1	0.5	1	shotgun2dovetail_1-27	0	DUP	5to3	0	264	0	0	0	0	61	61	0	0	0	0.4	0.4	4	0	10
1	24742025	1	24963763	INV00003710	221739	1	0.5	1	shotgun2dovetail_1-27	0	INV	3to3	0	620	0	0	0	0	10000	10000	0	0	0	0.407407	0.407407	11	0	27
1	24743873	1	24805409	DEL00003713	61537	0	0	1	NA	0	DEL	3to5	0	654	0	0	0	44	0	44	0	10456	0.0638298	0	0	0	0	47
1	24743873	1	24809798	DEL00003714	65926	0	0	1	NA	0	DEL	3to5	0	483	0	0	0	32	0	32	0	10745	0.139535	0	0	0	0	43
1	24745331	1	24745431	DEL00003718	101	2	1	1	shotgun2dovetail_1-27	0	DEL	3to5	1	1	0	0	1.97444	0	87	87	0	0	0	1	1	0	29	29
1	24749627	1	24765753	DUP00003720	16127	2	1	1	shotgun2dovetail_1-27	0	DUP	5to3	0	302	0	0	0	0	38	38	0	0	0	0.941176	0.941176	16	0	17
1	24749631	1	24760057	DUP00003721	10427	1	0.5	1	shotgun2dovetail_1-27	0	DUP	5to3	0	379	0	0	0	0	10000	10000	0	0	0	0.7	0.7	14	0	20
1	24749988	1	24750617	DUP00003722	630	1	0.5	1	shotgun2dovetail_1-27	0	DUP	5to3	1	4	0	3	1.97579	0	10000	10000	0	0	0	0.272727	0.272727	14	12	44
1	24755436	1	24760817	DEL00003726	5382	1	0.5	1	shotgun2dovetail_1-27	0	DEL	3to5	0	63	0	0	0	0	10000	10000	0	0	0	0.258621	0.258621	15	0	58
1	24756963	1	24762695	DUP00003727	5733	1	0.5	1	shotgun2dovetail_1-27	0	DUP	5to3	0	50	0	0	0	0	10000	10000	0	0	0	0.272727	0.272727	9	0	33
1	24758873	1	24764097	DEL00003732	5225	0	0	1	NA	0	DEL	3to5	0	200	0	0	0	39	0	39	0	959	0.0943396	0	0	0	0	53
1	24764141	1	24764418	DUP00003743	278	1	0.5	1	shotgun2dovetail_1-27	0	DUP	5to3	0	702	0	0	0	0	10000	10000	0	0	0	0.578947	0.578947	22	0	38
1	24766400	1	24773303	INV00003749	6904	1	0.5	1	shotgun2dovetail_1-27	0	INV	3to3	0	162	0	0	0	0	79	79	0	0	0	0.454545	0.454545	5	0	11
1	24766500	1	24777095	DEL00003751	10596	1	0.5	1	shotgun2dovetail_1-27	0	DEL	3to5	0	562	0	0	0	0	157	157	0	0	0	0.421053	0.421053	8	0	19
1	24767099	1	24777535	INV00003754	10437	2	1	1	shotgun2dovetail_1-27	0	INV	5to5	0	603	0	0	0	0	90	90	0	0	0	1	1	30	0	30
1	24771202	1	24775368	INV00003762	4167	1	0.5	1	shotgun2dovetail_1-27	0	INV	5to5	0	584	0	0	0	0	26	26	0	0	0	0.157895	0.157895	3	0	19
1	24773192	1	24777093	INV00003764	3902	1	0.5	1	shotgun2dovetail_1-27	0	INV	5to5	1	2	0	1	1.98581	0	84	84	0	0	0	0.78125	0.78125	0	25	32
1	24779075	1	24785024	INV00003768	5950	1	0.5	1	shotgun2dovetail_1-27	0	INV	3to3	0	433	0	0	0	0	10000	10000	0	0	0	0.613636	0.613636	27	0	44
1	24779282	1	24784502	INV00003769	5221	1	0.5	1	shotgun2dovetail_1-27	0	INV	5to5	0	202	0	0	0	0	10000	10000	0	0	0	0.310345	0.310345	9	0	29
1	24785443	1	24787360	DEL00003776	1918	1	0.5	1	shotgun2dovetail_1-27	0	DEL	3to5	0	626	0	0	0	0	71	71	0	0	0	0.173913	0.173913	4	0	23
1	24786886	1	24788659	DEL00003777	1774	1	0.5	1	shotgun2dovetail_1-27	0	DEL	3to5	0	294	0	0	0	0	127	127	0	0	0	0.212121	0.212121	7	0	33
1	24794350	1	26225120	INV00003778	1430771	1	0.5	1	shotgun2dovetail_1-27	0	INV	5to5	0	821	0	0	0	0	10000	10000	0	0	0	0.55	0.55	11	0	20
1	24794409	1	24797880	INV00003779	3472	1	0.5	1	shotgun2dovetail_1-27	0	INV	5to5	0	522	0	0	0	0	115	115	0	0	0	0.75	0.75	9	0	12
1	24794409	1	24996452	DUP00003781	202044	1	0.5	1	shotgun2dovetail_1-27	0	DUP	5to3	0	506	0	0	0	0	10000	10000	0	0	0	0.482759	0.482759	14	0	29
1	24794511	1	24987980	INV00003783	193470	1	0.5	1	shotgun2dovetail_1-27	0	INV	3to3	0	597	0	0	0	0	89	89	0	0	0	0.384615	0.384615	5	0	13
1	24795031	1	24797226	INV00003784	2196	1	0.5	1	shotgun2dovetail_1-27	0	INV	3to3	0	441	0	0	0	0	10000	10000	0	0	0	0.309524	0.309524	13	0	42
1	24795789	1	24796201	INV00003785	413	1	0.5	1	shotgun2dovetail_1-27	0	INV	5to5	0	285	0	0	0	0	47	47	0	0	0	0.105263	0.105263	4	0	38
1	24796103	1	24798864	DEL00003786	2762	2	1	1	shotgun2dovetail_1-27	0	DEL	3to5	0	274	0	0	0	0	117	117	0	0	0	1	1	40	0	40
1	24804878	1	24809193	DEL00003789	4316	1	0.5	1	shotgun2dovetail_1-27	0	DEL	3to5	0	50	0	0	0	0	10000	10000	0	0	0	0.35	0.35	14	0	40
1	24810765	1	24812117	DEL00003796	1353	1	0.5	1	shotgun2dovetail_1-27	0	DEL	3to5	0	677	0	0	0	0	111	111	0	0	0	0.764706	0.764706	13	0	17
1	24817659	1	24821920	DUP00003800	4262	1	0.5	1	shotgun2dovetail_1-27	0	DUP	5to3	0	214	0	0	0	0	10000	10000	0	0	0	0.327586	0.327586	19	0	58
1	24817733	1	24821735	DEL00003801	4003	1	0.5	1	shotgun2dovetail_1-27	0	DEL	3to5	0	325	0	0	0	0	95	95	0	0	0	0.16	0.16	8	0	50
1	24820239	1	24824036	DUP00003802	3798	1	0.5	1	shotgun2dovetail_1-27	0	DUP	5to3	0	678	0	0	0	0	75	75	0	0	0	0.0909091	0.0909091	3	0	33
1	24824837	1	25406868	DEL00003805	582032	1	0.5	1	shotgun2dovetail_1-27	0	DEL	3to5	0	559	0	0	0	0	35	35	0	0	0	0.227273	0.227273	5	0	22
1	24826339	1	24836394	INV00003807	10056	1	0.5	1	shotgun2dovetail_1-27	0	INV	5to5	0	353	0	0	0	0	10000	10000	0	0	0	0.553571	0.553571	31	0	56
1	24828297	1	24828579	DUP00003810	283	0	0	1	NA	0	DUP	5to3	0	777	0	0	0	16	0	16	0	39671	0.107143	0	0	0	0	28
1	24828805	1	24838700	DEL00003811	9896	1	0.5	1	shotgun2dovetail_1-27	0	DEL	3to5	1	5	0	5	1.96811	0	10000	10000	0	0	0	0.553191	0.553191	0	26	47
1	24829183	1	24838632	DEL00003813	9450	1	0.5	1	shotgun2dovetail_1-27	0	DEL	3to5	0	105	0	0	0	0	10000	10000	0	0	0	0.583333	0.583333	14	0	24
1	24830762	1	24832071	DEL00003817	1310	1	0.5	1	shotgun2dovetail_1-27	0	DEL	3to5	0	365	0	0	0	0	10000	10000	0	0	0	0.55	0.55	11	0	20
1	24838370	1	25406984	INV00003821	568615	1	0.5	1	shotgun2dovetail_1-27	0	INV	3to3	0	205	0	0	0	0	114	114	0	0	0	0.363636	0.363636	8	0	22
1	24840109	1	24845235	INV00003823	5127	2	1	1	shotgun2dovetail_1-27	0	INV	5to5	0	409	0	0	0	0	95	95	0	0	0	1	1	35	0	35
1	24841533	1	24841879	DUP00003824	347	1	0.5	1	shotgun2dovetail_1-27	0	DUP	5to3	0	607	0	0	0	0	10000	10000	0	0	0	0.407407	0.407407	22	0	54
1	24841863	1	24882073	DEL00003825	40211	2	1	1	shotgun2dovetail_1-27	0	DEL	3to5	0	541	0	0	0	0	30	30	0	0	0	1	1	10	0	10
1	24842111	1	24847469	INV00003826	5359	2	1	1	shotgun2dovetail_1-27	0	INV	3to3	0	752	0	0	0	0	70	70	0	0	0	1	1	24	0	24
1	24842822	1	24848181	INV00003827	5360	2	1	1	shotgun2dovetail_1-27	0	INV	5to5	0	662	0	0	0	0	80	80	0	0	0	0.977273	0.977273	43	0	44
1	24849666	1	25593851	INV00003831	744186	0	0	1	NA	0	INV	3to3	0	763	0	0	0	28	0	28	0	121466	0.115385	0	0	0	0	26
1	24852318	1	24873382	DEL00003834	21065	2	1	1	shotgun2dovetail_1-27	0	DEL	3to5	0	232	0	0	0	0	91	91	0	0	0	1	1	31	0	31
1	24852331	1	24875237	DEL00003835	22907	2	1	1	shotgun2dovetail_1-27	0	DEL	3to5	0	97	0	0	0	0	90	90	0	0	0	1	1	31	0	31
1	24853412	1	25972298	DUP00003837	1118887	1	0.5	1	shotgun2dovetail_1-27	0	DUP	5to3	1	4	0	6	1.73203	0	154	154	0	0	0	0.65	0.65	0	13	20
1	24853490	1	24854569	DEL00003838	1080	1	0.5	1	shotgun2dovetail_1-27	0	DEL	3to5	0	144	0	0	0	0	10000	10000	0	0	0	0.380952	0.380952	8	0	21
1	24853570	1	24876695	DEL00003839	23126	1	0.5	1	shotgun2dovetail_1-27	0	DEL	3to5	0	532	0	0	0	0	10000	10000	0	0	0	0.666667	0.666667	18	0	27
1	24853592	1	25060784	INV00003840	207193	1	0.5	1	shotgun2dovetail_1-27	0	INV	3to3	0	811	0	0	0	0	135	135	0	0	0	0.35	0.35	7	0	20
1	24856807	1	24866146	DEL00003846	9340	1	0.5	1	shotgun2dovetail_1-27	0	DEL	3to5	0	378	0	0	0	0	140	140	0	0	0	0.214286	0.214286	6	0	28
1	24859041	1	24869117	DEL00003847	10077	1	0.5	1	shotgun2dovetail_1-27	0	DEL	3to5	0	533	0	0	0	0	10000	10000	0	0	0	0.342857	0.342857	12	0	35
1	24862077	1	24868731	DUP00003853	6655	1	0.5	1	shotgun2dovetail_1-27	0	DUP	5to3	0	427	0	0	0	0	10000	10000	0	0	0	0.678571	0.678571	19	0	28
1	24862273	1	24870371	DEL00003854	8099	1	0.5	1	shotgun2dovetail_1-27	0	DEL	3to5	0	581	0	0	0	0	70	70	0	0	0	0.821429	0.821429	23	0	28
1	24862737	1	24870665	DUP00003855	7929	1	0.5	1	shotgun2dovetail_1-27	0	DUP	5to3	0	511	0	0	0	0	63	63	0	0	0	0.294118	0.294118	5	0	17
1	24863837	1	24871973	DUP00003857	8137	1	0.5	1	shotgun2dovetail_1-27	0	DUP	5to3	0	105	0	0	0	0	10000	10000	0	0	0	0.5	0.5	16	0	32
1	24864006	1	24871513	DEL00003859	7508	1	0.5	1	shotgun2dovetail_1-27	0	DEL	3to5	0	87	0	0	0	0	75	75	0	0	0	0.162791	0.162791	7	0	43
1	24865125	1	24872809	DEL00003862	7685	1	0.5	1	shotgun2dovetail_1-27	0	DEL	3to5	0	688	0	0	0	0	10000	10000	0	0	0	0.519481	0.519481	40	0	77
1	24865568	1	24873062	DUP00003863	7495	1	0.5	1	shotgun2dovetail_1-27	0	DUP	5to3	0	569	0	0	0	0	10000	10000	0	0	0	0.384615	0.384615	5	0	13
1	24869229	1	24871058	DEL00003865	1830	1	0.5	1	shotgun2dovetail_1-27	0	DEL	3to5	0	50	0	0	0	0	10000	10000	0	0	0	0.5	0.5	16	0	32
1	24874473	1	24876157	DUP00003866	1685	1	0.5	1	shotgun2dovetail_1-27	0	DUP	5to3	0	109	0	0	0	0	10000	10000	0	0	0	0.483871	0.483871	15	0	31
1	24875138	1	24876615	DEL00003867	1478	1	0.5	1	shotgun2dovetail_1-27	0	DEL	3to5	0	212	0	0	0	0	44	44	0	0	0	0.890909	0.890909	49	0	55
1	24878740	1	24879812	DUP00003870	1073	1	0.5	1	shotgun2dovetail_1-27	0	DUP	5to3	0	758	0	0	0	0	36	36	0	0	0	0.235294	0.235294	4	0	17
1	24879683	1	24884825	INV00003872	5143	2	1	1	shotgun2dovetail_1-27	0	INV	3to3	0	50	0	0	0	0	93	93	0	0	0	0.970588	0.970588	33	0	34
1	24881460	1	24883672	INV00003876	2213	1	0.5	1	shotgun2dovetail_1-27	0	INV	3to3	0	538	0	0	0	0	63	63	0	0	0	0.148148	0.148148	4	0	27
1	24882424	1	25740229	INV00003878	857806	1	0.5	1	shotgun2dovetail_1-27	0	INV	3to3	0	670	0	0	0	0	81	81	0	0	0	0.5	0.5	5	0	10
1	24884513	1	24884898	DUP00003882	386	2	1	1	shotgun2dovetail_1-27	0	DUP	5to3	0	591	0	0	0	0	39	39	0	0	0	1	1	13	0	13
1	24892577	1	24913295	INV00003884	20719	1	0.5	1	shotgun2dovetail_1-27	0	INV	3to3	0	606	0	0	0	0	47	47	0	0	0	0.153846	0.153846	4	0	26
1	24892942	1	25116410	INV00003885	223469	0	0	1	NA	0	INV	5to5	0	647	0	0	0	49	0	49	0	34358	0.0769231	0	0	0	0	39
1	24894014	1	24911169	INV00003888	17156	1	0.5	1	shotgun2dovetail_1-27	0	INV	5to5	0	50	0	0	0	0	28	28	0	0	0	0.136364	0.136364	6	0	44
1	24894193	1	24911924	INV00003889	17732	1	0.5	1	shotgun2dovetail_1-27	0	INV	3to3	0	347	0	0	0	0	43	43	0	0	0	0.103448	0.103448	3	0	29
1	24896203	1	24909707	INV00003890	13505	1	0.5	1	shotgun2dovetail_1-27	0	INV	3to3	0	650	0	0	0	0	50	50	0	0	0	0.230769	0.230769	3	0	13
1	24898073	1	25058492	DUP00003892	160420	1	0.5	1	shotgun2dovetail_1-27	0	DUP	5to3	0	512	0	0	0	0	10000	10000	0	0	0	0.416667	0.416667	15	0	36
1	24898248	1	24902457	DUP00003894	4210	1	0.5	1	shotgun2dovetail_1-27	0	DUP	5to3	0	50	0	0	0	0	10000	10000	0	0	0	0.642857	0.642857	27	0	42
1	24899061	1	24902284	DEL00003896	3224	1	0.5	1	shotgun2dovetail_1-27	0	DEL	3to5	0	50	0	0	0	0	10000	10000	0	0	0	0.387097	0.387097	12	0	31
1	24900820	1	25424828	DUP00003899	524009	1	0.5	1	shotgun2dovetail_1-27	0	DUP	5to3	0	664	0	0	0	0	31	31	0	0	0	0.6	0.6	3	0	5
1	24901705	1	25058495	DUP00003900	156791	1	0.5	1	shotgun2dovetail_1-27	0	DUP	5to3	0	295	0	0	0	0	10000	10000	0	0	0	0.452381	0.452381	19	0	42
1	24905595	1	25726590	DUP00003905	820996	1	0.5	1	shotgun2dovetail_1-27	0	DUP	5to3	0	676	0	0	0	0	20	20	0	0	0	0.171429	0.171429	12	0	70
1	24907547	1	24913139	DUP00003910	5593	1	0.5	1	shotgun2dovetail_1-27	0	DUP	5to3	0	479	0	0	0	0	10000	10000	0	0	0	0.47619	0.47619	10	0	21
1	24911541	1	24911827	DUP00003914	287	1	0.5	1	shotgun2dovetail_1-27	0	DUP	5to3	0	684	0	0	0	0	38	38	0	0	0	0.111111	0.111111	3	0	27
1	24914423	1	24922746	DUP00003915	8324	1	0.5	1	shotgun2dovetail_1-27	0	DUP	5to3	0	659	0	0	0	0	15	15	0	0	0	0.103448	0.103448	3	0	29
1	24917691	1	25227739	DUP00003918	310049	1	0.5	1	shotgun2dovetail_1-27	0	DUP	5to3	0	636	0	0	0	0	39	39	0	0	0	0.25	0.25	7	0	28
1	24921530	1	24924996	DEL00003919	3467	1	0.5	1	shotgun2dovetail_1-27	0	DEL	3to5	0	520	0	0	0	0	10000	10000	0	0	0	0.625	0.625	10	0	16
1	24929877	1	24937260	INV00003925	7384	2	1	1	shotgun2dovetail_1-27	0	INV	3to3	0	441	0	0	0	0	146	146	0	0	0	1	1	49	0	49
1	24931499	1	24932662	DEL00003927	1164	1	0.5	1	shotgun2dovetail_1-27	0	DEL	3to5	0	50	0	0	0	0	10000	10000	0	0	0	0.627451	0.627451	32	0	51
1	24933113	1	25838002	INV00003928	904890	1	0.5	1	shotgun2dovetail_1-27	0	INV	3to3	0	560	0	0	0	0	10000	10000	0	0	0	0.5625	0.5625	9	0	16
1	24934650	1	24938995	INV00003929	4346	1	0.5	1	shotgun2dovetail_1-27	0	INV	5to5	0	474	0	0	0	0	10000	10000	0	0	0	0.52381	0.52381	22	0	42
1	24935583	1	24938356	INV00003930	2774	1	0.5	1	shotgun2dovetail_1-27	0	INV	3to3	0	147	0	0	0	0	10000	10000	0	0	0	0.214286	0.214286	6	0	28
1	24940298	1	24940645	DUP00003931	348	1	0.5	1	shotgun2dovetail_1-27	0	DUP	5to3	0	623	0	0	0	0	157	157	0	0	0	0.264706	0.264706	9	0	34
1	24951002	1	24951856	DEL00003937	855	1	0.5	1	shotgun2dovetail_1-27	0	DEL	3to5	0	95	0	0	0	0	43	43	0	0	0	0.911765	0.911765	31	0	34
1	24951085	1	26435737	INV00003939	1484653	1	0.5	1	shotgun2dovetail_1-27	0	INV	5to5	0	784	0	0	0	0	72	72	0	0	0	0.692308	0.692308	9	0	13
1	24953325	1	24958434	INV00003944	5110	1	0.5	1	shotgun2dovetail_1-27	0	INV	5to5	0	149	0	0	0	0	130	130	0	0	0	0.25	0.25	6	0	24
1	24953504	1	24953637	DEL00003946	134	1	0.5	1	shotgun2dovetail_1-27	0	DEL	3to5	1	4	0	3	1.85411	0	10000	10000	0	0	0	0.681159	0.681159	0	47	69
1	24953863	1	25898586	DEL00003947	944724	1	0.5	1	shotgun2dovetail_1-27	0	DEL	3to5	0	631	0	0	0	0	104	104	0	0	0	0.159091	0.159091	7	0	44
1	24954611	1	24958135	INV00003948	3525	1	0.5	1	shotgun2dovetail_1-27	0	INV	3to3	0	50	0	0	0	0	10000	10000	0	0	0	0.433333	0.433333	13	0	30
1	24956345	1	24971062	DUP00003952	14718	1	0.5	1	shotgun2dovetail_1-27	0	DUP	5to3	1	1	0	0	1.9411	0	10000	10000	0	0	0	0.526316	0.526316	0	20	38
1	24956740	1	25465507	INV00003953	508768	1	0.5	1	shotgun2dovetail_1-27	0	INV	5to5	0	418	0	0	0	0	10000	10000	0	0	0	0.454545	0.454545	10	0	22
1	24957169	1	25553031	DUP00003955	595863	1	0.5	1	shotgun2dovetail_1-27	0	DUP	5to3	0	494	0	0	0	0	157	157	0	0	0	0.215686	0.215686	11	0	51
1	24957240	1	25465105	INV00003956	507866	1	0.5	1	shotgun2dovetail_1-27	0	INV	3to3	0	433	0	0	0	0	10000	10000	0	0	0	0.409091	0.409091	18	0	44
1	24958723	1	24960924	DUP00003957	2202	1	0.5	1	shotgun2dovetail_1-27	0	DUP	5to3	0	50	0	0	0	0	143	143	0	0	0	0.322581	0.322581	10	0	31
1	24959456	1	24960750	DEL00003958	1295	1	0.5	1	shotgun2dovetail_1-27	0	DEL	3to5	0	50	0	0	0	0	10000	10000	0	0	0	0.461538	0.461538	24	0	52
1	24963147	1	24967111	DUP00003961	3965	1	0.5	1	shotgun2dovetail_1-27	0	DUP	5to3	0	414	0	0	0	0	69	69	0	0	0	0.166667	0.166667	3	0	18
1	24963694	1	24963893	DEL00003964	200	2	1	1	shotgun2dovetail_1-27	0	DEL	3to5	1	3	0	2	1.87928	0	64	64	0	0	0	0.9375	0.9375	0	60	64
1	24963722	1	25237789	INV00003965	274068	1	0.5	1	shotgun2dovetail_1-27	0	INV	3to3	0	654	0	0	0	0	10000	10000	0	0	0	0.537037	0.537037	29	0	54
1	24963761	1	25272438	INV00003966	308678	1	0.5	1	shotgun2dovetail_1-27	0	INV	3to3	0	635	0	0	0	0	10000	10000	0	0	0	0.536585	0.536585	22	0	41
1	24964336	1	24968277	DEL00003968	3942	1	0.5	1	shotgun2dovetail_1-27	0	DEL	3to5	0	307	0	0	0	0	10000	10000	0	0	0	0.25	0.25	13	0	52
1	24964606	1	24968632	DUP00003969	4027	1	0.5	1	shotgun2dovetail_1-27	0	DUP	5to3	0	231	0	0	0	0	10000	10000	0	0	0	0.307692	0.307692	16	0	52
1	24965977	1	25570634	DUP00003971	604658	0	0	1	NA	0	DUP	5to3	0	469	0	0	0	35	0	35	0	101345	0.1	0	0	0	0	40
1	24966038	1	24969872	DEL00003974	3835	1	0.5	1	shotgun2dovetail_1-27	0	DEL	3to5	0	50	0	0	0	0	10000	10000	0	0	0	0.380952	0.380952	8	0	21
1	24968220	1	25554836	INV00003981	586617	1	0.5	1	shotgun2dovetail_1-27	0	INV	3to3	0	682	0	0	0	0	34	34	0	0	0	0.882353	0.882353	15	0	17
1	24970572	1	26251083	INV00003983	1280512	1	0.5	1	shotgun2dovetail_1-27	0	INV	5to5	0	574	0	0	0	0	10000	10000	0	0	0	0.4375	0.4375	14	0	32
1	24970574	1	25681448	DUP00003984	710875	1	0.5	1	shotgun2dovetail_1-27	0	DUP	5to3	0	393	0	0	0	0	40	40	0	0	0	0.833333	0.833333	25	0	30
1	24971494	1	24978365	DUP00003989	6872	2	1	1	shotgun2dovetail_1-27	0	DUP	5to3	0	322	0	0	0	0	44	44	0	0	0	0.966667	0.966667	29	0	30
1	24971634	1	24972068	DUP00003990	435	2	1	1	shotgun2dovetail_1-27	0	DUP	5to3	0	553	0	0	0	0	10000	10000	0	0	0	0.98	0.98	98	0	100
1	24972068	1	26252586	DEL00003991	1280519	1	0.5	1	shotgun2dovetail_1-27	0	DEL	3to5	0	371	0	0	0	0	10000	10000	0	0	0	0.472973	0.472973	35	0	74
1	24976570	1	24978738	DEL00003995	2169	1	0.5	1	shotgun2dovetail_1-27	0	DEL	3to5	0	69	0	0	0	0	94	94	0	0	0	0.733333	0.733333	11	0	15
1	24978935	1	26299352	DUP00003997	1320418	1	0.5	1	shotgun2dovetail_1-27	0	DUP	5to3	0	802	0	0	0	0	10000	10000	0	0	0	0.62069	0.62069	18	0	29
1	24980467	1	25063971	DUP00003998	83505	1	0.5	1	shotgun2dovetail_1-27	0	DUP	5to3	0	626	0	0	0	0	33	33	0	0	0	0.818182	0.818182	9	0	11
1	24981372	1	25064006	DUP00003999	82635	1	0.5	1	shotgun2dovetail_1-27	0	DUP	5to3	0	551	0	0	0	0	108	108	0	0	0	0.714286	0.714286	10	0	14
1	24981461	1	24986293	INV00004000	4833	1	0.5	1	shotgun2dovetail_1-27	0	INV	5to5	0	72	0	0	0	0	30	30	0	0	0	0.882353	0.882353	15	0	17
1	24986994	1	25063995	INV00004008	77002	1	0.5	1	shotgun2dovetail_1-27	0	INV	3to3	0	290	0	0	0	0	10000	10000	0	0	0	0.5625	0.5625	9	0	16
1	24987606	1	24996911	INV00004009	9306	1	0.5	1	shotgun2dovetail_1-27	0	INV	5to5	0	504	0	0	0	0	10000	10000	0	0	0	0.333333	0.333333	12	0	36
1	24988353	1	24996782	INV00004010	8430	1	0.5	1	shotgun2dovetail_1-27	0	INV	3to3	0	65	0	0	0	0	10000	10000	0	0	0	0.702703	0.702703	26	0	37
1	24999265	1	25001719	DEL00004014	2455	2	1	1	shotgun2dovetail_1-27	0	DEL	3to5	1	8	0	7	1.77766	0	75	75	0	0	0	1	1	0	26	26
1	24999715	1	25001717	DEL00004015	2003	1	0.5	1	shotgun2dovetail_1-27	0	DEL	3to5	0	50	0	0	0	0	10000	10000	0	0	0	0.521739	0.521739	12	0	23
1	25005194	1	25012339	INV00004016	7146	1	0.5	1	shotgun2dovetail_1-27	0	INV	3to3	0	747	0	0	0	0	68	68	0	0	0	0.4	0.4	2	0	5
1	25006484	1	25011583	INV00004017	5100	1	0.5	1	shotgun2dovetail_1-27	0	INV	5to5	0	285	0	0	0	0	10000	10000	0	0	0	0.4	0.4	8	0	20
1	25007616	1	25011325	INV00004018	3710	1	0.5	1	shotgun2dovetail_1-27	0	INV	3to3	0	50	0	0	0	0	10000	10000	0	0	0	0.209302	0.209302	9	0	43
1	25009189	1	25012461	INV00004019	3273	2	1	1	shotgun2dovetail_1-27	0	INV	5to5	0	397	0	0	0	0	10000	10000	0	0	0	1	1	77	0	77
1	25014430	1	25017467	DUP00004021	3038	1	0.5	1	shotgun2dovetail_1-27	0	DUP	5to3	0	89	0	0	0	0	122	122	0	0	0	0.5	0.5	7	0	14
1	25014483	1	25197483	INV00004022	183001	1	0.5	1	shotgun2dovetail_1-27	0	INV	5to5	0	636	0	0	0	0	10000	10000	0	0	0	0.5	0.5	16	0	32
1	25020839	1	25022576	DEL00004035	1738	1	0.5	1	shotgun2dovetail_1-27	0	DEL	3to5	0	114	0	0	0	0	10000	10000	0	0	0	0.23913	0.23913	11	0	46
1	25022018	1	25023701	DUP00004036	1684	1	0.5	1	shotgun2dovetail_1-27	0	DUP	5to3	0	409	0	0	0	0	105	105	0	0	0	0.25	0.25	3	0	12
1	25027573	1	25029668	DEL00004037	2096	1	0.5	1	shotgun2dovetail_1-27	0	DEL	3to5	0	50	0	0	0	0	10000	10000	0	0	0	0.368421	0.368421	14	0	38
1	25027692	1	25030989	DUP00004038	3298	1	0.5	1	shotgun2dovetail_1-27	0	DUP	5to3	0	50	0	0	0	0	10000	10000	0	0	0	0.697674	0.697674	30	0	43
1	25028824	1	25038727	DEL00004039	9904	1	0.5	1	shotgun2dovetail_1-27	0	DEL	3to5	0	385	0	0	0	0	31	31	0	0	0	0.871795	0.871795	34	0	39
1	25032180	1	25038670	DEL00004042	6491	1	0.5	1	shotgun2dovetail_1-27	0	DEL	3to5	0	50	0	0	0	0	19	19	0	0	0	0.9	0.9	27	0	30
1	25034008	1	25041023	DEL00004044	7016	1	0.5	1	shotgun2dovetail_1-27	0	DEL	3to5	0	306	0	0	0	0	10000	10000	0	0	0	0.244444	0.244444	11	0	45
1	25038252	1	25081244	INV00004052	42993	1	0.5	1	shotgun2dovetail_1-27	0	INV	3to3	0	540	0	0	0	0	10000	10000	0	0	0	0.25	0.25	8	0	32
1	25045146	1	25129081	DUP00004055	83936	1	0.5	1	shotgun2dovetail_1-27	0	DUP	5to3	0	239	0	0	0	0	104	104	0	0	0	0.233333	0.233333	7	0	30
1	25045725	1	25129590	DEL00004057	83866	1	0.5	1	shotgun2dovetail_1-27	0	DEL	3to5	0	154	0	0	0	0	10000	10000	0	0	0	0.536585	0.536585	22	0	41
1	25046494	1	25090753	DEL00004060	44260	1	0.5	1	shotgun2dovetail_1-27	0	DEL	3to5	1	2	0	1	1.88556	0	10000	10000	0	0	0	0.690476	0.690476	19	29	42
1	25047459	1	25080038	INV00004063	32580	1	0.5	1	shotgun2dovetail_1-27	0	INV	5to5	0	768	0	0	0	0	76	76	0	0	0	0.15	0.15	6	0	40
1	25047468	1	25099113	INV00004064	51646	1	0.5	1	shotgun2dovetail_1-27	0	INV	5to5	0	701	0	0	0	0	39	39	0	0	0	0.102941	0.102941	7	0	68
1	25049008	1	25056172	DEL00004068	7165	1	0.5	1	shotgun2dovetail_1-27	0	DEL	3to5	0	302	0	0	0	0	56	56	0	0	0	0.352941	0.352941	6	0	17
1	25051139	1	25057510	DUP00004073	6372	1	0.5	1	shotgun2dovetail_1-27	0	DUP	5to3	0	519	0	0	0	0	10000	10000	0	0	0	0.205882	0.205882	7	0	34
1	25051289	1	25057300	DEL00004074	6012	1	0.5	1	shotgun2dovetail_1-27	0	DEL	3to5	0	83	0	0	0	0	10000	10000	0	0	0	0.351351	0.351351	13	0	37
1	25052787	1	25059181	DUP00004075	6395	1	0.5	1	shotgun2dovetail_1-27	0	DUP	5to3	0	427	0	0	0	0	10000	10000	0	0	0	0.472727	0.472727	26	0	55
1	25054062	1	25060958	DUP00004076	6897	1	0.5	1	shotgun2dovetail_1-27	0	DUP	5to3	0	99	0	0	0	0	10000	10000	0	0	0	0.30303	0.30303	10	0	33
1	25054293	1	25060273	DEL00004077	5981	1	0.5	1	shotgun2dovetail_1-27	0	DEL	3to5	0	50	0	0	0	0	10000	10000	0	0	0	0.434783	0.434783	10	0	23
1	25062141	1	26452813	DUP00004082	1390673	1	0.5	1	shotgun2dovetail_1-27	0	DUP	5to3	0	389	0	0	0	0	10000	10000	0	0	0	0.645161	0.645161	20	0	31
1	25062491	1	25065486	DEL00004083	2996	1	0.5	1	shotgun2dovetail_1-27	0	DEL	3to5	0	238	0	0	0	0	10000	10000	0	0	0	0.346154	0.346154	18	0	52
1	25062951	1	25065959	DUP00004084	3009	1	0.5	1	shotgun2dovetail_1-27	0	DUP	5to3	0	351	0	0	0	0	10000	10000	0	0	0	0.204545	0.204545	9	0	44
1	25064597	1	25066880	DUP00004085	2284	1	0.5	1	shotgun2dovetail_1-27	0	DUP	5to3	0	50	0	0	0	0	10000	10000	0	0	0	0.261538	0.261538	17	0	65
1	25065070	1	25067359	DEL00004086	2290	1	0.5	1	shotgun2dovetail_1-27	0	DEL	3to5	0	213	0	0	0	0	10000	10000	0	0	0	0.618182	0.618182	34	0	55
1	25068259	1	25069195	DUP00004093	937	1	0.5	1	shotgun2dovetail_1-27	0	DUP	5to3	0	50	0	0	0	0	10000	10000	0	0	0	0.425743	0.425743	43	0	101
1	25069843	1	25117527	INV00004094	47685	0	0	1	NA	0	INV	3to3	0	743	0	0	0	33	0	33	0	8022	0.0769231	0	0	0	0	26
1	25074932	1	25956974	INV00004105	882043	1	0.5	1	shotgun2dovetail_1-27	0	INV	5to5	0	845	0	0	0	0	54	54	0	0	0	0.217391	0.217391	10	0	46
1	25077891	1	25078928	DEL00004107	1038	1	0.5	1	shotgun2dovetail_1-27	0	DEL	3to5	0	170	0	0	0	0	84	84	0	0	0	0.821429	0.821429	23	0	28
1	25080128	1	25099286	DUP00004109	19159	1	0.5	1	shotgun2dovetail_1-27	0	DUP	5to3	0	277	0	0	0	0	10000	10000	0	0	0	0.314286	0.314286	11	0	35
1	25080828	1	25086705	INV00004110	5878	1	0.5	1	shotgun2dovetail_1-27	0	INV	3to3	0	614	0	0	0	0	115	115	0	0	0	0.714286	0.714286	15	0	21
1	25084359	1	25094584	INV00004112	10226	1	0.5	1	shotgun2dovetail_1-27	0	INV	5to5	0	139	0	0	0	0	58	58	0	0	0	0.764706	0.764706	13	0	17
1	25084594	1	25095297	INV00004114	10704	1	0.5	1	shotgun2dovetail_1-27	0	INV	3to3	0	184	0	0	0	0	10000	10000	0	0	0	0.352941	0.352941	6	0	17
1	25087848	1	25088474	DEL00004117	627	1	0.5	1	shotgun2dovetail_1-27	0	DEL	3to5	0	50	0	0	0	0	10000	10000	0	0	0	0.229167	0.229167	11	0	48
1	25089286	1	25092492	DEL00004119	3207	1	0.5	1	shotgun2dovetail_1-27	0	DEL	3to5	0	67	0	0	0	0	133	133	0	0	0	0.853933	0.853933	76	0	89
1	25089721	1	25093189	DUP00004120	3469	1	0.5	1	shotgun2dovetail_1-27	0	DUP	5to3	0	244	0	0	0	0	69	69	0	0	0	0.173913	0.173913	4	0	23
1	25095996	1	25096493	DUP00004123	498	1	0.5	1	shotgun2dovetail_1-27	0	DUP	5to3	0	451	0	0	0	0	10000	10000	0	0	0	0.27027	0.27027	10	0	37
1	25098149	1	25267907	INV00004124	169759	1	0.5	1	shotgun2dovetail_1-27	0	INV	5to5	1	4	0	5	1.96648	0	10000	10000	0	0	0	0.307692	0.307692	0	12	39
1	25101231	1	25106037	INV00004128	4807	1	0.5	1	shotgun2dovetail_1-27	0	INV	3to3	0	728	0	0	0	0	90	90	0	0	0	0.272727	0.272727	6	0	22
1	25101601	1	25105696	INV00004129	4096	1	0.5	1	shotgun2dovetail_1-27	0	INV	5to5	0	324	0	0	0	0	10000	10000	0	0	0	0.722222	0.722222	13	0	18
1	25101964	1	25103157	DEL00004130	1194	1	0.5	1	shotgun2dovetail_1-27	0	DEL	3to5	0	468	0	0	0	0	10000	10000	0	0	0	0.423077	0.423077	11	0	26
1	25101965	1	25104327	INV00004131	2363	1	0.5	1	shotgun2dovetail_1-27	0	INV	3to3	0	540	0	0	0	0	67	67	0	0	0	0.28	0.28	7	0	25
1	25105175	1	25898040	DUP00004135	792866	0	0	1	NA	0	DUP	5to3	0	621	0	0	0	35	0	35	0	139274	0.0967742	0	0	0	0	31
1	25106280	1	25138657	INV00004138	32378	1	0.5	1	shotgun2dovetail_1-27	0	INV	5to5	0	680	0	0	0	0	10000	10000	0	0	0	0.517241	0.517241	15	0	29
1	25106507	1	25138538	INV00004139	32032	1	0.5	1	shotgun2dovetail_1-27	0	INV	3to3	0	603	0	0	0	0	10000	10000	0	0	0	0.482759	0.482759	14	0	29
1	25110678	1	25121285	DUP00004144	10608	1	0.5	1	shotgun2dovetail_1-27	0	DUP	5to3	0	232	0	0	0	0	10000	10000	0	0	0	0.411765	0.411765	14	0	34
1	25112117	1	25122278	DEL00004145	10162	1	0.5	1	shotgun2dovetail_1-27	0	DEL	3to5	1	1	0	0	1.78622	0	10000	10000	0	0	0	0.584615	0.584615	0	38	65
1	25114193	1	25133331	DEL00004150	19139	1	0.5	1	shotgun2dovetail_1-27	0	DEL	3to5	0	320	0	0	0	0	10000	10000	0	0	0	0.806452	0.806452	25	0	31
1	25114193	1	25116268	DEL00004149	2076	1	0.5	1	shotgun2dovetail_1-27	0	DEL	3to5	0	351	0	0	0	0	10000	10000	0	0	0	0.71875	0.71875	23	0	32
1	25114844	1	25118461	INV00004151	3618	1	0.5	1	shotgun2dovetail_1-27	0	INV	3to3	0	814	0	0	0	0	56	56	0	0	0	0.125	0.125	3	0	24
1	25114939	1	25117093	DUP00004152	2155	1	0.5	1	shotgun2dovetail_1-27	0	DUP	5to3	0	50	0	0	0	0	10000	10000	0	0	0	0.707317	0.707317	29	0	41
1	25117569	1	25956982	DEL00004153	839414	1	0.5	1	shotgun2dovetail_1-27	0	DEL	3to5	0	665	0	0	0	0	29	29	0	0	0	0.12766	0.12766	6	0	47
1	25120773	1	25414252	DEL00004155	293480	1	0.5	1	shotgun2dovetail_1-27	0	DEL	3to5	0	52	0	0	0	0	10000	10000	0	0	0	0.788462	0.788462	41	0	52
1	25125532	1	25127090	DEL00004159	1559	1	0.5	1	shotgun2dovetail_1-27	0	DEL	3to5	0	481	0	0	0	0	10000	10000	0	0	0	0.415094	0.415094	22	0	53
1	25125871	1	25127382	DUP00004160	1512	1	0.5	1	shotgun2dovetail_1-27	0	DUP	5to3	0	517	0	0	0	0	95	95	0	0	0	0.21875	0.21875	7	0	32
1	25136802	1	25157917	DUP00004169	21116	2	1	1	shotgun2dovetail_1-27	0	DUP	5to3	0	333	0	0	0	0	43	43	0	0	0	1	1	15	0	15
1	25136802	1	25159089	DUP00004170	22288	2	1	1	shotgun2dovetail_1-27	0	DUP	5to3	0	507	0	0	0	0	55	55	0	0	0	1	1	19	0	19
1	25137319	1	25139908	INV00004171	2590	0	0	1	NA	0	INV	3to3	0	680	0	0	0	81	0	81	0	568	0.0666667	0	0	0	0	45
1	25141063	1	25149709	INV00004172	8647	1	0.5	1	shotgun2dovetail_1-27	0	INV	3to3	0	101	0	0	0	0	10000	10000	0	0	0	0.5	0.5	12	0	24
1	25142959	1	25371329	INV00004175	228371	1	0.5	1	shotgun2dovetail_1-27	0	INV	5to5	0	802	0	0	0	0	10000	10000	0	0	0	0.541667	0.541667	13	0	24
1	25143363	1	25147177	INV00004176	3815	1	0.5	1	shotgun2dovetail_1-27	0	INV	5to5	0	116	0	0	0	0	10000	10000	0	0	0	0.372093	0.372093	16	0	43
1	25143630	1	25147306	INV00004177	3677	1	0.5	1	shotgun2dovetail_1-27	0	INV	3to3	0	263	0	0	0	0	10000	10000	0	0	0	0.631579	0.631579	24	0	38
1	25146364	1	25216975	INV00004179	70612	1	0.5	1	shotgun2dovetail_1-27	0	INV	3to3	0	600	0	0	0	0	34	34	0	0	0	0.225806	0.225806	7	0	31
1	25154222	1	25156160	INV00004196	1939	1	0.5	1	shotgun2dovetail_1-27	0	INV	3to3	0	150	0	0	0	0	10000	10000	0	0	0	0.645161	0.645161	20	0	31
1	25154558	1	25154962	INV00004197	405	1	0.5	1	shotgun2dovetail_1-27	0	INV	5to5	0	374	0	0	0	0	57	57	0	0	0	0.826087	0.826087	38	0	46
1	25157038	1	25158153	DEL00004198	1116	1	0.5	1	shotgun2dovetail_1-27	0	DEL	3to5	0	224	0	0	0	0	10000	10000	0	0	0	0.461538	0.461538	12	0	26
1	25157709	1	25159014	DUP00004199	1306	1	0.5	1	shotgun2dovetail_1-27	0	DUP	5to3	0	666	0	0	0	0	10000	10000	0	0	0	0.71875	0.71875	23	0	32
1	25159715	1	25160218	DUP00004201	504	1	0.5	1	shotgun2dovetail_1-27	0	DUP	5to3	0	456	0	0	0	0	10000	10000	0	0	0	0.553191	0.553191	26	0	47
1	25164321	1	25174936	INV00004203	10616	2	1	1	shotgun2dovetail_1-27	0	INV	3to3	0	347	0	0	0	0	154	154	0	0	0	1	1	52	0	52
1	25164420	1	25178761	DUP00004205	14342	2	1	1	shotgun2dovetail_1-27	0	DUP	5to3	0	50	0	0	0	0	10000	10000	0	0	0	1	1	113	0	113
1	25168383	1	25178898	DEL00004211	10516	2	1	1	shotgun2dovetail_1-27	0	DEL	3to5	0	186	0	0	0	0	15	15	0	0	0	0.947368	0.947368	72	0	76
1	25169485	1	25179256	DUP00004212	9772	1	0.5	1	shotgun2dovetail_1-27	0	DUP	5to3	0	450	0	0	0	0	10000	10000	0	0	0	0.870504	0.870504	121	0	139
1	25169955	1	25171464	INV00004213	1510	1	0.5	1	shotgun2dovetail_1-27	0	INV	3to3	0	512	0	0	0	0	25	25	0	0	0	0.176471	0.176471	3	0	17
1	25173430	1	25176581	INV00004216	3152	1	0.5	1	shotgun2dovetail_1-27	0	INV	5to5	0	699	0	0	0	0	116	116	0	0	0	0.166667	0.166667	5	0	30
1	25173622	1	25176621	INV00004217	3000	1	0.5	1	shotgun2dovetail_1-27	0	INV	3to3	0	430	0	0	0	0	10000	10000	0	0	0	0.290323	0.290323	9	0	31
1	25178354	1	25180597	DUP00004222	2244	1	0.5	1	shotgun2dovetail_1-27	0	DUP	5to3	0	318	0	0	0	0	10000	10000	0	0	0	0.5	0.5	36	0	72
1	25181837	1	25182231	DEL00004225	395	1	0.5	1	shotgun2dovetail_1-27	0	DEL	3to5	1	12	0	11	1.82866	0	10000	10000	0	0	0	0.535714	0.535714	0	15	28
1	25183752	1	25186859	DUP00004229	3108	1	0.5	1	shotgun2dovetail_1-27	0	DUP	5to3	0	546	0	0	0	0	10000	10000	0	0	0	0.6	0.6	6	0	10
1	25185726	1	25188988	DUP00004230	3263	1	0.5	1	shotgun2dovetail_1-27	0	DUP	5to3	0	569	0	0	0	0	94	94	0	0	0	0.307692	0.307692	4	0	13
1	25189241	1	25202001	DEL00004242	12761	1	0.5	1	shotgun2dovetail_1-27	0	DEL	3to5	0	488	0	0	0	0	157	157	0	0	0	0.5	0.5	8	0	16
1	25189511	1	25203008	DUP00004243	13498	1	0.5	1	shotgun2dovetail_1-27	0	DUP	5to3	0	50	0	0	0	0	33	33	0	0	0	0.878788	0.878788	29	0	33
1	25189578	1	25209778	DUP00004244	20201	1	0.5	1	shotgun2dovetail_1-27	0	DUP	5to3	0	236	0	0	0	0	10000	10000	0	0	0	0.612903	0.612903	19	0	31
1	25191469	1	25199335	INV00004247	7867	1	0.5	1	shotgun2dovetail_1-27	0	INV	5to5	0	50	0	0	0	0	10000	10000	0	0	0	0.853659	0.853659	35	0	41
1	25192114	1	25199240	INV00004248	7127	1	0.5	1	shotgun2dovetail_1-27	0	INV	3to3	0	451	0	0	0	0	95	95	0	0	0	0.210526	0.210526	4	0	19
1	25193546	1	25197799	INV00004250	4254	1	0.5	1	shotgun2dovetail_1-27	0	INV	3to3	0	509	0	0	0	0	10000	10000	0	0	0	0.309524	0.309524	13	0	42
1	25196047	1	25197488	INV00004252	1442	1	0.5	1	shotgun2dovetail_1-27	0	INV	3to3	0	504	0	0	0	0	10000	10000	0	0	0	0.541667	0.541667	13	0	24
1	25201531	1	25203020	DUP00004259	1490	2	1	1	shotgun2dovetail_1-27	0	DUP	5to3	0	61	0	0	0	0	73	73	0	0	0	1	1	25	0	25
1	25202122	1	25207188	DUP00004260	5067	1	0.5	1	shotgun2dovetail_1-27	0	DUP	5to3	0	50	0	0	0	0	10000	10000	0	0	0	0.583333	0.583333	21	0	36
1	25202955	1	25209596	DEL00004262	6642	1	0.5	1	shotgun2dovetail_1-27	0	DEL	3to5	0	50	0	0	0	0	10000	10000	0	0	0	0.71875	0.71875	23	0	32
1	25205845	1	25208101	DEL00004263	2257	1	0.5	1	shotgun2dovetail_1-27	0	DEL	3to5	0	137	0	0	0	0	69	69	0	0	0	0.105263	0.105263	4	0	38
1	25206558	1	25209212	DUP00004264	2655	1	0.5	1	shotgun2dovetail_1-27	0	DUP	5to3	0	152	0	0	0	0	10000	10000	0	0	0	0.36	0.36	9	0	25
1	25210215	1	25333798	INV00004268	123584	2	1	1	shotgun2dovetail_1-27	0	INV	3to3	1	1	0	0	1.91734	0	10000	10000	0	0	0	1	1	36	75	75
1	25210394	1	25220500	DUP00004270	10107	1	0.5	1	shotgun2dovetail_1-27	0	DUP	5to3	0	51	0	0	0	0	10000	10000	0	0	0	0.757576	0.757576	25	0	33
1	25211057	1	25220321	DEL00004272	9265	1	0.5	1	shotgun2dovetail_1-27	0	DEL	3to5	0	146	0	0	0	0	10000	10000	0	0	0	0.5	0.5	12	0	24
1	25211461	1	25221118	DEL00004273	9658	1	0.5	1	shotgun2dovetail_1-27	0	DEL	3to5	1	8	0	7	1.64464	0	103	103	0	0	0	0.785714	0.785714	0	22	28
1	25214356	1	25224263	DUP00004275	9908	1	0.5	1	shotgun2dovetail_1-27	0	DUP	5to3	0	50	0	0	0	0	151	151	0	0	0	0.204545	0.204545	9	0	44
1	25214972	1	25224022	DEL00004277	9051	1	0.5	1	shotgun2dovetail_1-27	0	DEL	3to5	0	96	0	0	0	0	10000	10000	0	0	0	0.454545	0.454545	10	0	22
1	25215959	1	25225260	DUP00004278	9302	1	0.5	1	shotgun2dovetail_1-27	0	DUP	5to3	0	50	0	0	0	0	90	90	0	0	0	0.833333	0.833333	20	0	24
1	25218911	1	25219011	DEL00004283	101	2	1	1	shotgun2dovetail_1-27	0	DEL	3to5	1	2	0	2	1.97916	0	87	87	0	0	0	1	1	0	29	29
1	25227015	1	25238796	DUP00004286	11782	1	0.5	1	shotgun2dovetail_1-27	0	DUP	5to3	0	255	0	0	0	0	10000	10000	0	0	0	0.4	0.4	12	0	30
1	25229881	1	25241487	DUP00004292	11607	1	0.5	1	shotgun2dovetail_1-27	0	DUP	5to3	0	50	0	0	0	0	10000	10000	0	0	0	0.82	0.82	41	0	50
1	25233860	1	25235238	DUP00004294	1379	1	0.5	1	shotgun2dovetail_1-27	0	DUP	5to3	0	343	0	0	0	0	10000	10000	0	0	0	0.291667	0.291667	14	0	48
1	25234119	1	25234926	DEL00004295	808	1	0.5	1	shotgun2dovetail_1-27	0	DEL	3to5	0	50	0	0	0	0	10000	10000	0	0	0	0.482759	0.482759	14	0	29
1	25235807	1	25264028	DUP00004296	28222	1	0.5	1	shotgun2dovetail_1-27	0	DUP	5to3	0	352	0	0	0	0	110	110	0	0	0	0.8	0.8	28	0	35
1	25236011	1	25264203	DEL00004298	28193	1	0.5	1	shotgun2dovetail_1-27	0	DEL	3to5	0	621	0	0	0	0	10000	10000	0	0	0	0.538462	0.538462	7	0	13
1	25236011	1	25260407	INV00004297	24397	1	0.5	1	shotgun2dovetail_1-27	0	INV	3to3	0	398	0	0	0	0	10000	10000	0	0	0	0.820513	0.820513	32	0	39
1	25237408	1	25241646	DEL00004299	4239	2	1	1	shotgun2dovetail_1-27	0	DEL	3to5	0	540	0	0	0	0	18	18	0	0	0	1	1	6	0	6
1	25241646	1	25571682	INV00004300	330037	1	0.5	1	shotgun2dovetail_1-27	0	INV	5to5	0	700	0	0	0	0	107	107	0	0	0	0.625	0.625	5	0	8
1	25246884	1	25249404	INV00004301	2521	1	0.5	1	shotgun2dovetail_1-27	0	INV	3to3	0	50	0	0	0	0	111	111	0	0	0	0.864865	0.864865	32	0	37
1	25247205	1	25248438	INV00004302	1234	1	0.5	1	shotgun2dovetail_1-27	0	INV	5to5	0	312	0	0	0	0	10000	10000	0	0	0	0.464286	0.464286	13	0	28
1	25247545	1	25261113	INV00004303	13569	1	0.5	1	shotgun2dovetail_1-27	0	INV	3to3	0	789	0	0	0	0	50	50	0	0	0	0.821429	0.821429	23	0	28
1	25247572	1	25261393	DEL00004304	13822	1	0.5	1	shotgun2dovetail_1-27	0	DEL	3to5	0	669	0	0	0	0	120	120	0	0	0	0.4	0.4	6	0	15
1	25250648	1	25252060	INV00004308	1413	1	0.5	1	shotgun2dovetail_1-27	0	INV	5to5	0	506	0	0	0	0	157	157	0	0	0	0.208333	0.208333	5	0	24
1	25254043	1	25269318	INV00004312	15276	1	0.5	1	shotgun2dovetail_1-27	0	INV	5to5	0	130	0	0	0	0	10000	10000	0	0	0	0.354839	0.354839	11	0	31
1	25257989	1	25265752	INV00004313	7764	1	0.5	1	shotgun2dovetail_1-27	0	INV	5to5	0	740	0	0	0	0	79	79	0	0	0	0.1875	0.1875	6	0	32
1	25259904	1	25264345	INV00004316	4442	1	0.5	1	shotgun2dovetail_1-27	0	INV	5to5	0	400	0	0	0	0	10000	10000	0	0	0	0.565217	0.565217	13	0	23
1	25260452	1	25264345	INV00004317	3894	2	1	1	shotgun2dovetail_1-27	0	INV	3to3	0	428	0	0	0	0	10000	10000	0	0	0	1	1	60	0	60
1	25260906	1	25261760	INV00004318	855	1	0.5	1	shotgun2dovetail_1-27	0	INV	5to5	0	658	0	0	0	0	109	109	0	0	0	0.275862	0.275862	8	0	29
1	25261120	1	25261567	INV00004319	448	1	0.5	1	shotgun2dovetail_1-27	0	INV	3to3	0	460	0	0	0	0	10000	10000	0	0	0	0.809524	0.809524	34	0	42
1	25271386	1	25277733	DEL00004324	6348	1	0.5	1	shotgun2dovetail_1-27	0	DEL	3to5	0	231	0	0	0	0	10000	10000	0	0	0	0.294118	0.294118	10	0	34
1	25271682	1	25271935	DUP00004325	254	0	0	1	NA	0	DUP	5to3	0	702	0	0	0	69	0	69	0	45813	0.0983607	0	0	0	0	61
1	25271730	1	25278657	DUP00004326	6928	1	0.5	1	shotgun2dovetail_1-27	0	DUP	5to3	0	50	0	0	0	0	10000	10000	0	0	0	0.206349	0.206349	13	0	63
1	25275346	1	25282391	DUP00004328	7046	1	0.5	1	shotgun2dovetail_1-27	0	DUP	5to3	0	50	0	0	0	0	10000	10000	0	0	0	0.545455	0.545455	30	0	55
1	25276364	1	25282328	DEL00004329	5965	1	0.5	1	shotgun2dovetail_1-27	0	DEL	3to5	0	50	0	0	0	0	10000	10000	0	0	0	0.411765	0.411765	28	0	68
1	25285912	1	25319450	DEL00004330	33539	2	1	1	shotgun2dovetail_1-27	0	DEL	3to5	0	219	0	0	0	0	10000	10000	0	0	0	1	1	83	0	83
1	25286011	1	25313635	DUP00004332	27625	2	1	1	shotgun2dovetail_1-27	0	DUP	5to3	0	288	0	0	0	0	64	64	0	0	0	1	1	23	0	23
1	25287647	1	25722182	INV00004333	434536	1	0.5	1	shotgun2dovetail_1-27	0	INV	3to3	0	582	0	0	0	0	94	94	0	0	0	0.24	0.24	6	0	25
1	25292142	1	25293594	DEL00004343	1453	1	0.5	1	shotgun2dovetail_1-27	0	DEL	3to5	0	228	0	0	0	0	10000	10000	0	0	0	0.588235	0.588235	10	0	17
1	25294174	1	25303218	INV00004345	9045	1	0.5	1	shotgun2dovetail_1-27	0	INV	5to5	0	280	0	0	0	0	10000	10000	0	0	0	0.73913	0.73913	34	0	46
1	25295994	1	25301771	INV00004347	5778	1	0.5	1	shotgun2dovetail_1-27	0	INV	5to5	0	541	0	0	0	0	10000	10000	0	0	0	0.310345	0.310345	9	0	29
1	25296488	1	25301355	INV00004348	4868	1	0.5	1	shotgun2dovetail_1-27	0	INV	3to3	0	506	0	0	0	0	115	115	0	0	0	0.162162	0.162162	6	0	37
1	25297220	1	25304506	DEL00004349	7287	1	0.5	1	shotgun2dovetail_1-27	0	DEL	3to5	0	369	0	0	0	0	116	116	0	0	0	0.24	0.24	6	0	25
1	25300107	1	25307318	DUP00004350	7212	1	0.5	1	shotgun2dovetail_1-27	0	DUP	5to3	0	431	0	0	0	0	10000	10000	0	0	0	0.169811	0.169811	9	0	53
1	25300508	1	25307722	DEL00004351	7215	1	0.5	1	shotgun2dovetail_1-27	0	DEL	3to5	0	50	0	0	0	0	157	157	0	0	0	0.857143	0.857143	36	0	42
1	25300611	1	25703980	INV00004352	403370	1	0.5	1	shotgun2dovetail_1-27	0	INV	3to3	0	821	0	0	0	0	24	24	0	0	0	0.2	0.2	3	0	15
1	25310154	1	25312903	DUP00004355	2750	1	0.5	1	shotgun2dovetail_1-27	0	DUP	5to3	0	50	0	0	0	0	10000	10000	0	0	0	0.480769	0.480769	25	0	52
1	25310367	1	25312197	DEL00004356	1831	1	0.5	1	shotgun2dovetail_1-27	0	DEL	3to5	0	50	0	0	0	0	10000	10000	0	0	0	0.6875	0.6875	33	0	48
1	25313736	1	25316903	DUP00004357	3168	2	1	1	shotgun2dovetail_1-27	0	DUP	5to3	0	58	0	0	0	0	57	57	0	0	0	1	1	21	0	21
1	25314139	1	25316829	DEL00004358	2691	2	1	1	shotgun2dovetail_1-27	0	DEL	3to5	0	193	0	0	0	0	42	42	0	0	0	1	1	14	0	14
1	25315221	1	25317510	DUP00004360	2290	1	0.5	1	shotgun2dovetail_1-27	0	DUP	5to3	1	2	0	1	1.99087	0	75	75	0	0	0	0.809524	0.809524	0	17	21
1	25316192	1	25318133	DUP00004361	1942	1	0.5	1	shotgun2dovetail_1-27	0	DUP	5to3	0	50	0	0	0	0	76	76	0	0	0	0.769231	0.769231	10	0	13
1	25321004	1	25327097	DEL00004363	6094	2	1	1	shotgun2dovetail_1-27	0	DEL	3to5	0	122	0	0	0	0	10000	10000	0	0	0	1	1	67	0	67
1	25321304	1	25333652	INV00004364	12349	1	0.5	1	shotgun2dovetail_1-27	0	INV	5to5	0	466	0	0	0	0	57	57	0	0	0	0.352941	0.352941	6	0	17
1	25323774	1	25331030	INV00004365	7257	1	0.5	1	shotgun2dovetail_1-27	0	INV	5to5	0	168	0	0	0	0	10000	10000	0	0	0	0.647059	0.647059	11	0	17
1	25323826	1	25331637	INV00004366	7812	1	0.5	1	shotgun2dovetail_1-27	0	INV	3to3	0	158	0	0	0	0	121	121	0	0	0	0.304348	0.304348	7	0	23
1	25324099	1	25330898	INV00004367	6800	1	0.5	1	shotgun2dovetail_1-27	0	INV	3to3	1	4	0	3	1.93937	0	10000	10000	0	0	0	0.666667	0.666667	0	22	33
1	25330193	1	25979844	INV00004370	649652	1	0.5	1	shotgun2dovetail_1-27	0	INV	3to3	1	12	0	13	1.93701	0	10000	10000	0	0	0	0.352941	0.352941	2	18	51
1	25336627	1	25345398	INV00004371	8772	1	0.5	1	shotgun2dovetail_1-27	0	INV	5to5	0	771	0	0	0	0	47	47	0	0	0	0.176471	0.176471	3	0	17
1	25337872	1	25343459	DEL00004374	5588	1	0.5	1	shotgun2dovetail_1-27	0	DEL	3to5	0	160	0	0	0	0	130	130	0	0	0	0.5	0.5	5	0	10
1	25345901	1	25367367	DUP00004376	21467	1	0.5	1	shotgun2dovetail_1-27	0	DUP	5to3	0	475	0	0	0	0	104	104	0	0	0	0.21875	0.21875	7	0	32
1	25346038	1	25367517	DEL00004377	21480	1	0.5	1	shotgun2dovetail_1-27	0	DEL	3to5	0	343	0	0	0	0	76	76	0	0	0	0.266667	0.266667	4	0	15
1	25346843	1	25350681	INV00004378	3839	1	0.5	1	shotgun2dovetail_1-27	0	INV	5to5	0	235	0	0	0	0	140	140	0	0	0	0.375	0.375	6	0	16
1	25349996	1	25350389	INV00004379	394	1	0.5	1	shotgun2dovetail_1-27	0	INV	3to3	0	463	0	0	0	0	10000	10000	0	0	0	0.565217	0.565217	13	0	23
1	25350018	1	25353144	INV00004380	3127	1	0.5	1	shotgun2dovetail_1-27	0	INV	3to3	0	479	0	0	0	0	10000	10000	0	0	0	0.695652	0.695652	16	0	23
1	25355777	1	25357971	INV00004386	2195	1	0.5	1	shotgun2dovetail_1-27	0	INV	5to5	0	138	0	0	0	0	10000	10000	0	0	0	0.483871	0.483871	15	0	31
1	25359802	1	25379900	INV00004396	20099	1	0.5	1	shotgun2dovetail_1-27	0	INV	5to5	0	371	0	0	0	0	10000	10000	0	0	0	0.384615	0.384615	10	0	26
1	25360749	1	25379577	INV00004397	18829	1	0.5	1	shotgun2dovetail_1-27	0	INV	3to3	0	50	0	0	0	0	10000	10000	0	0	0	0.578947	0.578947	11	0	19
1	25361345	1	25377587	INV00004398	16243	1	0.5	1	shotgun2dovetail_1-27	0	INV	3to3	0	470	0	0	0	0	28	28	0	0	0	0.916667	0.916667	22	0	24
1	25362187	1	25372129	INV00004404	9943	1	0.5	1	shotgun2dovetail_1-27	0	INV	3to3	0	809	0	0	0	0	10000	10000	0	0	0	0.392857	0.392857	11	0	28
1	25364934	1	25372575	INV00004406	7642	1	0.5	1	shotgun2dovetail_1-27	0	INV	5to5	0	81	0	0	0	0	10000	10000	0	0	0	0.54386	0.54386	31	0	57
1	25365081	1	25373620	INV00004407	8540	1	0.5	1	shotgun2dovetail_1-27	0	INV	3to3	0	60	0	0	0	0	70	70	0	0	0	0.862745	0.862745	44	0	51
1	25366185	1	25576299	INV00004408	210115	1	0.5	1	shotgun2dovetail_1-27	0	INV	3to3	0	736	0	0	0	0	10000	10000	0	0	0	0.444444	0.444444	8	0	18
1	25376094	1	25378801	DEL00004414	2708	1	0.5	1	shotgun2dovetail_1-27	0	DEL	3to5	0	326	0	0	0	0	143	143	0	0	0	0.4	0.4	8	0	20
1	25380518	1	26291528	INV00004415	911011	1	0.5	1	shotgun2dovetail_1-27	0	INV	3to3	0	819	0	0	0	0	87	87	0	0	0	0.173913	0.173913	8	0	46
1	25380520	1	25386182	INV00004416	5663	2	1	1	shotgun2dovetail_1-27	0	INV	3to3	0	647	0	0	0	0	29	29	0	0	0	0.95	0.95	19	0	20
1	25382628	1	25385906	INV00004418	3279	1	0.5	1	shotgun2dovetail_1-27	0	INV	5to5	0	393	0	0	0	0	10000	10000	0	0	0	0.604651	0.604651	26	0	43
1	25383218	1	25386781	DEL00004419	3564	1	0.5	1	shotgun2dovetail_1-27	0	DEL	3to5	0	766	0	0	0	0	25	25	0	0	0	0.8	0.8	4	0	5
1	25385220	1	25388035	DUP00004420	2816	1	0.5	1	shotgun2dovetail_1-27	0	DUP	5to3	0	409	0	0	0	0	10000	10000	0	0	0	0.222222	0.222222	8	0	36
1	25385440	1	25387854	DEL00004421	2415	1	0.5	1	shotgun2dovetail_1-27	0	DEL	3to5	0	50	0	0	0	0	10000	10000	0	0	0	0.603774	0.603774	32	0	53
1	25386182	1	26291370	DEL00004422	905189	1	0.5	1	shotgun2dovetail_1-27	0	DEL	3to5	0	599	0	0	0	0	82	82	0	0	0	0.184211	0.184211	7	0	38
1	25391849	1	25394212	DUP00004424	2364	1	0.5	1	shotgun2dovetail_1-27	0	DUP	5to3	0	490	0	0	0	0	10000	10000	0	0	0	0.258065	0.258065	8	0	31
1	25392035	1	25394946	DEL00004425	2912	1	0.5	1	shotgun2dovetail_1-27	0	DEL	3to5	0	635	0	0	0	0	10000	10000	0	0	0	0.233333	0.233333	7	0	30
1	25399426	1	25408620	DEL00004428	9195	1	0.5	1	shotgun2dovetail_1-27	0	DEL	3to5	0	422	0	0	0	0	10000	10000	0	0	0	0.4	0.4	8	0	20
1	25410845	1	25411041	DEL00004435	197	2	1	1	shotgun2dovetail_1-27	0	DEL	3to5	1	6	0	5	1.97418	0	102	102	0	0	0	1	1	0	34	34
[truncated: 57,357 more rows]
